# Supplementary material for: Defining the mutation signatures of DNA polymerase θ in cancer genomes
Source: NAR Cancer. 2020 Aug 27;2(3):zcaa017. doi: 10.1093/narcan/zcaa017 (PMC7454005; doi:10.1093/narcan/zcaa017)
Supplement: zcaa017_Supplemental_Files [file zcaa017_supplemental_files.zip]

Archive with 17 entries (17 files):
- bam_count.R
- bwa.R
- FastQc.R
- FinalPipeMain.R
- Pear.R
- Supplementary Material_NAR Cancer.docx
- Supplementary Table 1.docx
- Supplementary Table 2_Coverage and cut off number for the proximal end-joining NGS data.docx
- Supplementary Table 3_Summary of Proximal end-joining with deletions.xlsx
- Supplementary Table 4_Summary of Proximal end-joining with insertions.xlsx
- Supplementary Table 5_Coverage and cut off number for the distal end-joining NGS data.docx
- Supplementary Table 6_Summary of Distal end-joining with deletions.xlsx
- Supplementary Table 7_Summary of Distal end-joining with insertions.xlsx
- Supplementary Table 8_Types of 5-15 bp insertions found in distal end-joining.xlsx
- Supplementary_Figs.pdf
- TargetFunc.R
- varDict.R
