# Supplementary material for: Defining the mutation signatures of DNA polymerase θ in cancer genomes
Source: NAR Cancer. 2020 Aug 27;2(3):zcaa017. doi: 10.1093/narcan/zcaa017 (PMC7454005; doi:10.1093/narcan/zcaa017)
Supplement: zcaa017_Supplemental_Files [file zcaa017_supplemental_files.zip › bam_count.R]

## this file contain the program for read count for one position
## for bam file
## 21      10405200        T       59      =:0:0.00:0.00:0.00:0:0:0.00:0.00:0.00:0:0.00:0.00:0.00  A:0:0.00:0.00:0.00:0:0:0.00:0.00:0.00:0:0.00:0.00:0.00  C:30:46.53:25.17:0.23:17:13:0.20:0.01:33.57:26:0.34:246.07:0.42 G:0:0.00:0.00:0.00:0:0:0.00:0.00:0.00:0:0.00:0.00:0.00  T:29:58.00:25.14:0.00:18:11:0.19:0.01:17.69:27:0.26:244.66:0.30 N:0:0.00:0.00:0.00:0:0:0.00:0.00:0.00:0:0.00:0.00:0.00
bam_read_count <-function(cmdPath,ref,bamFile,posFile,mapQ=20,baseQ=30, Odir,oFile) {
   if(!file.exists(Odir)) { dir.create(Odir, recur=TRUE) }
   fileN <- file.path(Odir, oFile)
   cmd <- paste(cmdPath, '-f', ref, '-l', posFile,'-b',baseQ,'-q',mapQ,bamFile, '>',fileN)
   print('cmd is ')
   print(cmd)
   system(cmd)
   print('this is out')
   return (fileN)
}

## this function is used for process the output of bam count
bamCountOutput <- function(bamSnpFile,refSnpFile, Odir,splId,covFilter=5,perFilter=0.8) {
   oFile <- paste(splId,'Geno.txt',sep='_')
   oFile <- file.path(Odir, oFile)
   print('oFile is ')
   print(oFile)
   con1 <- file(bamSnpFile, open="r")
   con3 <- file(description=oFile, open="w")
   flag <- TRUE
   while(TRUE){
      input <- readLines(con1, n=1)
      if(length(input) == 0) { break }
      strtoken <- strsplit(input, '\t')[[1]]
      chr <- strtoken[1]
      pos <- strtoken[2]
      ref <- strtoken[3]
      agcount <- as.integer(strsplit(strtoken[6],':')[[1]][2])
      cgcount <- as.integer(strsplit(strtoken[7],':')[[1]][2])
      ggcount <- as.integer(strsplit(strtoken[8],':')[[1]][2])
      tgcount <- as.integer(strsplit(strtoken[9],':')[[1]][2])
      ngcount <- as.integer(strsplit(strtoken[10],':')[[1]][2])
      result <- c(agcount,cgcount,ggcount,tgcount,ngcount)
      if(sum(result) < covFilter) { next }
      else {
         index <- which(result == max(result))
         percent <- as.numeric(max(result))/sum(as.numeric(result))
         percent <- ceiling(percent)
         if(percent >= perFilter) {
            if(index == 1) result1 <- c('A',agcount)
            if(index == 2) result1 <- c('C',cgcount)
            if(index == 3) result1 <- c('G',ggcount)
            if(index == 4) result1 <- c('T',tgcount)
            if(index == 5) result1 <- c('N',ngcount)
            ### write the line outside
            oneLine <- c(chr, pos, ref, result1)
            oneLine <- paste(oneLine, collapse='\t')
            #names(oneLine)<- c('chr','pos','refGeno','obvGeno','Cov')
            if(flag == TRUE) {
              oLine <- paste(c('chr','pos','refGeno','obvGeno','Cov'),
                       collapse='\t')
              write(oLine, con3,append=TRUE)
              flag <- FALSE
            }
            write(oneLine, con3, append=TRUE)  
            
         }
      }

   }
   close(con1)
   close(con3)
   mergeObvRefSnp(splsnpFile=oFile,refsnpFile=refSnpFile,
                  Odir=Odir,splId=splId)
   return (oFile)
}

## this function is used to merge sample snp with defined snp
mergeObvRefSnp <- function(splsnpFile, refsnpFile, Odir,splId) {
  splDat <- read.delim(splsnpFile, header=TRUE, sep='\t',as.is=TRUE)
  refDat <- read.delim(refsnpFile,header=FALSE, sep='\t',as.is=TRUE)
  dat <- merge(splDat, refDat, by.x=c(1,2),by.y=c(1,2),all.x=TRUE,
               all.y=FALSE)
  cname <- c('chr','pos', 'refGeno', 'obvGeno','Cov','V4','V6')
  dat <- dat[,cname]
  colnames(dat) <- c('chr','pos', 'refGeno', 'obvGeno','Cov','snpId',
                     'casSnp')
  ## this step test which strain come from
  Strain <- rep('B',times=nrow(dat))
  Cindex <- dat[,'obvGeno'] == dat[,'casSnp'] ## this is B
  Strain[Cindex] <- 'C'
  Nindex <- dat[,'obvGeno'] != dat[,'casSnp']&
            dat[,'obvGeno'] != dat[,'refGeno']
  Strain[Nindex] <- 'N'
  dat$Strain <- Strain
  index <- dat$Strain !='N'
  fileName <- file.path(Odir, paste(splId ,'merged.txt',sep='_'))
  dat <- dat[index,]
  dat <- dat[order(dat[,'chr'],dat[,'pos']),]
  write.table(x=dat,file=fileName,quote = FALSE, sep = "\t",
              row.names = FALSE, col.names = TRUE)
  cFile <- compressFile(genoFile = fileName)
  return (cFile) 
}
