# Supplementary material for: Defining the mutation signatures of DNA polymerase θ in cancer genomes
Source: NAR Cancer. 2020 Aug 27;2(3):zcaa017. doi: 10.1093/narcan/zcaa017 (PMC7454005; doi:10.1093/narcan/zcaa017)
Supplement: zcaa017_Supplemental_Files [file zcaa017_supplemental_files.zip › bwa.R]

### this is wrap for bwa program


### this is single end version
bwa_mem <- function(bwaPath, fqFile, refSeq, Odir, gapNum=100) {
  if(!file.exists(Odir)) { dir.create(Odir, recur=TRUE)} 
  outFile <- gsub('.fastq','.sam', basename(fqFile))
  outFile <- file.path(Odir,outFile)
  cmd<- paste(bwaPath, 'mem','-w',gapNum,'-k 20 -a', refSeq, fqFile,
              '>', outFile )
  print('the bwa cmd is ')
  print(cmd)
  system(cmd)
  #stop()
  ## this step we convert it to bam file
  bamFile <- gsub('.sam','.bam',outFile)
  cmd <- paste('samtools view -bS', outFile, '> ',bamFile)
  print('cmd is ')
  print(cmd)
  system(cmd)
  #stop()
  ## this step we sort the bam file
  sortFile <- gsub('.bam','.sorted', bamFile)
  #[bam_sort] Use -T PREFIX / -o FILE inbam
  #cmd <- paste('samtools sort','-o',sortFile, bamFile)
  cmd <- paste('samtools sort',bamFile, sortFile)
  print('cmd is ')
  print(cmd)
  system(cmd)
  print(sortFile)
  #samtools sort wttotal_bowtie.bam wttotal_bowtie.sorted
  #samtools index wttotal_bowtie.sorted.bam
  #sortFile <- paste(sortFile,'.bam',sep="") 
  ## this step I want to convert the bam to sam as well
  sortBam <- paste(sortFile,'.bam',sep='')
  samFile <- gsub('.bam','.sam',basename(sortBam))
  print(samFile)
  samFile <- file.path(dirname(sortFile),samFile)
  #cmd <- paste('samtools view -h -o',samFile, sortBam) 
  print('this is samtools view')
  cmd <- paste('samtools view -h ',sortBam,'>',samFile) 
  print(cmd)
  system(cmd) 
  ## this is for indexing the bam file
  cmd <- paste('samtools index', sortBam)
  system(cmd)
  #return (samFile)
  return (sortBam)
}

## this function is about to convert sam to bam and sort the bam file
sam2SortBam <- function(outFile) {
  bamFile <- gsub('.sam','.bam',outFile)
  cmd <- paste('samtools view -bS', outFile, '> ',bamFile)
  print('cmd is ')
  print(cmd)
  system(cmd)
  ## this step we sort the bam file
  sortFile <- gsub('.bam','.sorted.bam', bamFile)
  cmd <- paste('samtools sort', bamFile,'>', sortFile)
  print('cmd is ')
  print(cmd)
  system(cmd)
  samFile <- gsub('.bam','.sam',basename(sortFile))
  samFile <- file.path(dirname(sortFile),samFile)
  cmd <- paste('samtools view -h -o',samFile, sortFile)
  system(cmd)
  return (sortFile)
}
