# Supplementary material for: Defining the mutation signatures of DNA polymerase θ in cancer genomes
Source: NAR Cancer. 2020 Aug 27;2(3):zcaa017. doi: 10.1093/narcan/zcaa017 (PMC7454005; doi:10.1093/narcan/zcaa017)
Supplement: zcaa017_Supplemental_Files [file zcaa017_supplemental_files.zip › FastQc.R]

# here is the fastQc pipeline
## this function is used for quality control Fastqc
fastQc <- function(bamFile, fastQcPath='/usr/local/data/data05/software/FastQC/fastqc', Odir='/usr/local/data/data05/QualityChecking/Fernando/', format=c('fastq','bam','sam'),mc.cores=8){
  require('multicore')
  if(!file.exists(Odir)) { dir.create(Odir, recur=TRUE) }
  files <- mclapply(as.list(bamFile), function(r) {
           cmd <- paste(fastQcPath,r, '-o', Odir,'-f', format)
           system(cmd)
           return (r)
           },mc.cores=mc.cores)
  return (files)
}
