# Supplementary material for: Defining the mutation signatures of DNA polymerase θ in cancer genomes
Source: NAR Cancer. 2020 Aug 27;2(3):zcaa017. doi: 10.1093/narcan/zcaa017 (PMC7454005; doi:10.1093/narcan/zcaa017)
Supplement: zcaa017_Supplemental_Files [file zcaa017_supplemental_files.zip › FinalPipeMain.R]

source('TargetFunc.R')
source('~/source_code/FastQc.R')
source('~/source_code/Pear.R')
source('~/source_code/bwa.R')
source('~/source_code/bwa.R')
source('~/source_code/bam_count.R')
library('parallel')
library('Biostrings')
library('ShortRead')


start <- 253
end  <-  270

indir<-c('/usr/local/data/data14/yzhong2/Wood/SPNGS-KSZ-264_Target/fastqFile/')
## this position file is for the genotype distribution for bam_count program
posFile <- c('SPNGS-KSZ-264_posFile.txt')
## this is event number cut off file to find the significant insertion
## or deletion
possionFile <- c('possionCutOff.txt')
ProjectDir <- c('/usr/local/data/data14/yzhong2/Wood_Repeat_Project/SPNGS-KSZ-264_Target/')
dirPath <- c('/usr/local/data/data05/iGenomes/Homo_sapiens/UCSC/hg19/Sequence/WholeGenomeFasta/')
EJ5path <- c('/usr/local/data/data14/yzhong2/Wood/Refseq/')
### this step I will read all reference sequence in
ref <- c('/usr/local/data/data14/yzhong2/Wood/SPNGS-KSZ-264_Target/referenceSeq/ksz_264_ref.fa')
con1 <- file(ref)
refseq <- readLines(con1, n=2)[2]
close(con1)
### above are variable need to change for different data set

fileL <- list.files(indir, pattern='fastq', full.names=TRUE)
### this step I will run the fastqc to before the reads g
Odir <- file.path(ProjectDir,'beforeMergeFastQc')
files <- list.files(indir, pattern='.assembled.fastq', full.names=TRUE)
Odir <- file.path(ProjectDir,'/FastQc/')
fastQc(bamFile=files, fastQcPath='/usr/local/data/data05/software/FastQC/fastqc', Odir=Odir, format=c('fastq'),mc.cores=8)

### this is for calling the pear merge program
Odir <- file.path(ProjectDir,'mergeFastq')
cmdPath <- c('/usr/local/data/data05/software/PEAR/pear-0.9.10-bin-64/pear-0.9.10-bin-64')

#outBase is the sample Id return by the peraCallParall
#outBase <- c('7F2-F10-1_S7','7F2-F10-2_S8','7F2-F10-3_S9','7F2-F7-1_S4',
#        '7F2-F7-2_S5','7F2-F7-3_S6','7F2-WT-1_S1','7F2-WT-2_S2', '7F2-WT-3_S3')

outBase <- pearCallParall(mergFqs=fileL, Odir=Odir, cmd=cmdPath)

### this step I will run the fastqc to perform the read base quality checking
indir <- Odir
files <- list.files(indir, pattern='.assembled.fastq', full.names=TRUE)
Odir <- file.path(ProjectDir,'/afterMergeFastQc/')
fastQc(bamFile=files, fastQcPath='/usr/local/data/data05/software/FastQC/fastqc', Odir=Odir, format=c('fastq'),mc.cores=8)

### this step I use the BWA to align the reads to our reference
bwaPath <- c('/usr/local/data/data05/software/bwa-0.7.9a/bwa')
Odir <- file.path(ProjectDir,'alignment/')
#Odir <- c('/usr/local/data/data14/yzhong2/Wood_Repeat_Project/SPNGS-KSZ-264_Target/alignment/')
alignFiles <- mclapply(as.list(files), bwa_mem, bwaPath=bwaPath,refSeq=ref, Odir=Odir,mc.cores=8)

### this step I will the genotype distribution for each position from BAM file
### it uses bam-count program
indir<-Odir
bamFiles <- list.files(indir, full.names=TRUE, recur=TRUE,pattern='.assembled.sorted.bam$')
print('bamFiles')
print(bamFiles)

### this step I will count the reads mapping statistics
samFile <- list.files(indir,full.names=TRUE, recur=TRUE,pattern='.assembled.sorted.sam$')
Odir <- file.path(ProjectDir,'ReadMappedQuality')
dat <- ReadMappingStat(samFile=samFile, Odir=Odir, mc.cores=9)


### this step I will compute the genotype distribution for each base 
### along the reference sequence
Odir <- file.path(ProjectDir,'GenoDist')
cmd <- c('/usr/local/data/data05/software/bamCount/bam-readcount/bin/bam-readcount')
result <- mclapply(as.list(bamFiles), genoTypeDis,cmd=cmd,ref=ref,Odir=Odir, posFile=posFile, mc.cores=9 )

### after this step I will split the sam file into 
Indir <- file.path(ProjectDir,'alignment') 
samFiles <- list.files(Indir,pattern='assembled.sorted.sam',full.names=TRUE)

### this is pipeline for process the sam files
### summaryPipe function will automatically dectect the insertion and deletion
### and generate a bunch of directories.
allmicroFile <- mclapply(samFiles,SummaryPipe,refseq=refseq, mc.cores=4)

### this step is for merging the sam files together for the region selection
### the region I am going to select is from 253 to 270 
indir <- file.path(ProjectDir , 'sampSplit')
mergSam <- mclapply(outBase, samFileMerge, indir=indir, mc.cores=5)

### this step is for selecting the interested regions after the sam merge.
inputDir <- file.path(indir, outBase, 'indel_count')
DelFiles<-mclapply(inputDir,RegionSelect,start=start,end=end,oper='D',mc.cores=4)
InsFiles<-mclapply(inputDir,RegionSelect,start=start,end=end,oper='I',mc.cores=4)
micFiles<-mclapply(inputDir,RegionSelect,start=start,end=end,oper='Micro',mc.cores=4)

### this step I need to produce the sam file for select regions
mclapply(DelFiles, paralSamSelect,start=start, end=end,oper='D', mc.cores=5)
mclapply(InsFiles, paralSamSelect,start=start, end=end,oper='I', mc.cores=5)

### this step is further filter to produce the sam file based on the read count
### cutoff value contained in possionFile
samFilter(sampId=outBase,indir=ProjectDir,cutReadfile=possionFile,start=start,end=end, pattern='sam',oper='D')
samFilter(sampId=outBase,indir=ProjectDir,cutReadfile=possionFile,start=start,end=end, pattern='sam',oper='I')


### this step I will perform the mutation calling
#7F2-F10-1_S7_253_270_I_filter
#7F2-F10-1_S7_253_270_D_filter
indir<-file.path(ProjectDir,'sampSplit')
Dindirs <- file.path(indir,outBase,'MergeSamFile', paste(outBase,start, end, 'D_filter',sep='_'))
Iindirs <- file.path(indir,outBase,'MergeSamFile', paste(outBase,start, end, 'I_filter',sep='_'))
Odir<-file.path(ProjectDir,'DelMutation/')
mutationCall(indirs=Dindirs,pattern='sam',ref=ref,Odir=Odir,sampleId=outBase)


### this step I will perform the insertion sequence analysis
a <- sapply(outBase, inserSeqFinding, projectDir=ProjectDir,poisCutFile=poisCutFile)
a<- sapply(outBase,delSeqFinding, projectDir=ProjectDir,poisCutFile=poisCutFile)
#delSeqFinding <- function(splId,projectDir,poisCutFile,operation='D' )

hg19 <- readFasta(dirPath=dirPath,pattern='genome.fa$')
EJ5 <- readFasta(dirPath=EJ5path,pattern='EJ5_GFP_sequence.fasta$')
a<- mclapply(outBase,classInsequence,ProjectDir=ProjectDir,insSeqLen=10,ref=ref,huGenom=hg19,Ej5=EJ5,mc.cores=5)

### this step is for merge the deletion and insertion analysis final result
posNum <- read.delim(possionFile, header=TRUE, as.is=TRUE,row.names=1)

#outBase <- c('7F2-F10-1_S7','7F2-F10-3_S9','7F2-F7-2_S5','7F2-WT-1_S1',
#           '7F2-WT-3_S3', '7F2-F10-2_S8','7F2-F7-1_S4','7F2-F7-3_S6',
#           '7F2-WT-2_S2')

indir <- file.path(ProjectDir,'/sampSplit/',outBase,'/indel_count/')

Odir<-file.path(ProjectDir,'/StatisTics/')
### this is merge all nine samples about the microHom search results
fName1 <- MicroHomMerge(indir=indir, pattern='microHom.select.xls',cutOff=FALSE,cutNum=posNum,insertion=FALSE,Odir=Odir)
fName2 <- MicroHomMerge(indir=indir, pattern='microHom.select.xls',cutOff=TRUE,cutNum=posNum,insertion=FALSE,Odir=Odir)

### this step is for merging the nine samples about the insertion sequences
inSfile1 <- MicroHomMerge(indir=indir, pattern='ins_total_count_indel.select.xls',cutOff=FALSE,cutNum=posNum,insertion=TRUE, Odir=Odir)
inSfile2 <- MicroHomMerge(indir=indir, pattern='ins_total_count_indel.select.xls',cutOff=TRUE,cutNum=posNum,insertion=TRUE, Odir=Odir)
