# Supplementary material for: Defining the mutation signatures of DNA polymerase θ in cancer genomes
Source: NAR Cancer. 2020 Aug 27;2(3):zcaa017. doi: 10.1093/narcan/zcaa017 (PMC7454005; doi:10.1093/narcan/zcaa017)
Supplement: zcaa017_Supplemental_Files [file zcaa017_supplemental_files.zip › Pear.R]

## this file contain the wrapper for calling the pear program
## cmdPath=/usr/local/data/data05/software/PEAR/pear-0.9.10-bin-64/pear-0.9.10-bin-64
pearCall <- function(cmdPath, fq1, fq2, Odir, outBase, overlapNum) {
  outFile <- file.path(Odir, outBase)
  if(!file.exists(Odir)) {dir.create(Odir, recur=TRUE)}
  cmd <- paste(cmdPath, '-f', fq1, '-r',fq2,'-o',outFile, '-p','0.001','-v',overlapNum)
  print('cmd is ')
  print(cmd)
  system(cmd)
}
