# Supplementary material for: Defining the mutation signatures of DNA polymerase θ in cancer genomes
Source: NAR Cancer. 2020 Aug 27;2(3):zcaa017. doi: 10.1093/narcan/zcaa017 (PMC7454005; doi:10.1093/narcan/zcaa017)
Supplement: zcaa017_Supplemental_Files [file zcaa017_supplemental_files.zip › Supplementary Table 3_Summary of Proximal end-joining with deletions.xlsx]

## Sheet: DRU2OS-shC
	DRU2OS-shC_experiment 1						DRU2OS-shC_experiment 2						DRU2OS-shC_experiment 3						DRU2OS-shC_summary
position of deletion	mapped count: 360304, coverage : 60.1, Poisson 42.3 (P=0.01)						mapped count: 130732, coverage : 60.1, Poisson 42.3 (P=0.01)						mapped count: 292495, coverage : 48.7, Poisson 32.8 (P=0.01)						total mapped count: 783531
start_end	read number_1	deletion length_1	sequence of microhomology_1	length of microhomology_1	memo_1	ratio (%)_1	read number_2	deletion length_2	sequence of microhomology_2	length of microhomology_2	memo_2	ratio (%)_2	read number_3	deletion length_3	sequence of microhomology_3	length of microhomology_3	memo_3	ratio (%)_3	read number_summary	deletion length_summary	sequence of microhomology_summary	length of microhomology_summary	ratio (%)_average		microhomology length	experiment 1	experiment 2	experiment 3	AVG	STDEV
122:239	61847	118		0		17.1652						0						0	61847	118		0	5.72174		1	0.324171	0.257779	1.85131	0.811088	0.901473
124:241	340	118	T	1	120 bp deletion + TT, CT, GT	0.0943648						0						0	340	118	T	1	0.0314549		2	0.437131	0	0.262569	0.233233	0.220037
125:242	415	118	T	1	121 bp deletion + ATT	0.115181						0						0	415	118	T	1	0.0383935		3	0.138494	0	0.0198294	0.0527745	0.0748946
127:244	65	118	T	1	123 bp deletion + NTNAT	0.0180403						0						0	65	118	T	1	0.00601344		4	0	0	0	0	0
128:245	128	118		0	124 bp deletion + A(orT)TT(orG)A(orG)TA	0.0355256						0						0	128	118		0	0.0118419		5	0	0	0	0	0
152:238						0						0	1070	87	G	1		0.365818	1070	87	G	1	0.121939		6	0.0360806	0	0	0.0120269	0.0208312
153:239						0						0	38	87	G	1		0.0129917	38	87	G	1	0.00433056		7	0	0.0137686	0	0.00458954	0.00794932
181:270						0	18	90	TTGACAC	7		0.0137686						0	18	90	TTGACAC	7	0.00458954		8	0	0	0	0	0
208:240						0						0	95	33	TG	2		0.0324792	95	33	TG	2	0.0108264		9	0	0	0	0	0
214:245						0						0	143	32		0		0.0488897	143	32		0	0.0162966		10	0	0	0	0	0
217:240	130	24	TGGTCA	6		0.0360806						0						0	130	24	TGGTCA	6	0.0120269		3-6 bp microhomology	0.174575	0	0.0198294	0.0648014	0.0955822
218:238						0						0	927	21	G	1		0.316928	927	21	G	1	0.105643
220:238						0						0	42	19		0	20 bp deletion + T	0.0143592	42	19		0	0.00478641		Fig. 4C
226:237						0						0	76	12	AG	2		0.0259834	76	12	AG	2	0.00866112
228:238	88	11		0	12 bp deletion + G,C,A	0.0244238						0						0	88	11		0	0.00814127
228:240						0						0	88	13	T	1		0.030086	88	13	T	1	0.0100287
229:237						0						0	253	9	A	1	10 bp deletion + A (snap back)	0.0864972	253	9	A	1	0.0288324
229:238	80	10		0	11 bp deletion + C	0.0222035						0						0	80	10		0	0.00740116
229:239	1406	11	AT	2		0.390226						0	197	11	AT	2		0.0673516	1603	11	AT	2	0.152526
229:255	51	27		0		0.0141547						0						0	51	27		0	0.00471824
230:239	13737	10		0		3.81261						0						0	13737	10		0	1.27087
231:239	47	9	A	1		0.0130445						0	671	9	A	1		0.229406	718	9	A	1	0.0808167
231:240	212	10		0		0.0588392						0						0	212	10		0	0.0196131
231:241	169	11	AT	2		0.0469048						0						0	169	11	AT	2	0.0156349
232:239						0						0	71	8	AT	2		0.0242739	71	8	AT	2	0.00809131
232:242	96	11		0		0.0266442						0						0	96	11		0	0.00888139
233:239	132	7		0		0.0366357						0						0	132	7		0	0.0122119
233:243						0						0	329	11	TC	2		0.112481	329	11	TC	2	0.0374935
234:234						0	27	1	C	1		0.0206529	63	1	C	1		0.0215388	90	1	C	1	0.0140639
234:237	515	4		0	7 bp deletion + ACT	0.142935						0						0	515	4		0	0.047645
234:242	132	9		0	12 bp deletion + A(orTorG)TA	0.0366357						0						0	132	9		0	0.0122119
235:238a	179	4		0	6 bp deletion + TT	0.0496803						0						0	179	4		0	0.0165601
235:238b	140	4		0	5 bp deletion + A	0.0388561						0						0	140	4		0	0.012952
235:239						0						0	126	5		0		0.0430777	126	5		0	0.0143592
235:239	747	5		0	7 bp deletion + AT	0.207325						0						0	747	5		0	0.0691083
235:243	5712	9		0	11 bp deletion + TA	1.58533						0						0	5712	9		0	0.528443
235:244						0						0	58	10	CAA	3		0.0198294	58	10	CAA	3	0.0066098
236:236						0	21	1	A	1		0.0160634	591	1	A	1		0.202055	612	1	A	1	0.072706
236:240	145	5		0	7 bp deletion + TG(orT)	0.0402438						0						0	145	5		0	0.0134146
237:239						0	13	3		0		0.00994401	121	3		0		0.0413682	134	3		0	0.0171041
237:240	186	4		0	5 bp deletion + T	0.0516231						0						0	186	4		0	0.0172077
237:244	65	8		0		0.0180403						0						0	65	8		0	0.00601344
237:245	418	9	AAG	3		0.116013						0						0	418	9	AAG	3	0.038671
238:239	301	2	A	1		0.0835406	41	2	A	1		0.0313619	487	2	A	1		0.166499	829	2	A	1	0.0938003
238:241	108	4		0	6 bp deletion + TA	0.0299747						0						0	108	4		0	0.00999156
239:239	269	1		0		0.0746592	477	1		0		0.364869	427	1		0		0.145985	1173	1		0	0.195171
239:241						0	224	3	G	1		0.171343	88	3	G	1		0.030086	312	3	G	1	0.067143
239:419						0	14	181		0		0.0107089						0	14	181		0	0.00356964
240:240	422	1		0		0.117123	29	1		0		0.0221828	1187	1		0		0.405819	1638	1		0	0.181708
240:241						0	12	2		0		0.00917908						0	12	2		0	0.00305969
240:244	86	5		0		0.0238687	528	5		0		0.40388	326	5		0		0.111455	940	5		0	0.179734
240:245						0						0	605	6	A	1		0.206841	605	6	A	1	0.068947
240:246						0						0	307	7	A	1		0.104959	307	7	A	1	0.0349864
240:248	81	9	AAG	3		0.022481		9				0						0	81	9	AAG	3	0.00749367
240:251						0						0	50	12		0		0.0170943	50	12		0	0.0056981
240:260						0						0	77	21		0		0.0263252	77	21		0	0.00877508
241:240	786	1		0		0.218149						0						0	786	1		0	0.0727164
241:241						0	25	1		0		0.0191231						0	25	1		0	0.00637436
241:243						0						0	106	3	T	1		0.0362399	106	3	T	1	0.01208
241:245						0	15	5		0		0.0114739						0	15	5		0	0.00382462
241:251						0						0	153	11		0		0.0523086	153	11		0	0.0174362
242:241	85	1		0	6 bp deletion + TN	0.0235912						0						0	85	1		0	0.00786373
242:242						0	11	1	G	1		0.00841416						0	11	1	G	1	0.00280472
243:251						0	13	9	G	1		0.00994401	121	9	G	1		0.0413682	134	9	G	1	0.0171041
244:244	73	1		0		0.0202607						0						0	73	1		0	0.00675356

## Sheet: F10-shC
	F10-shC_experiment 1						F10-shC_experiment 2						F10-shC_experiment 3						F10-shC_summary
position of deletion	mapped count: 123861, coverage : 20.6, Poisson 10.4 (P=0.01)						mapped count: 448546, coverage: 74.8, Poisson 54.9 (P=0.01)						mapped count: 291067, coverage : 48.5, Poisson 32.6 (P=0.01)						total mapped count: 863474
start_end	read number_1	deletion length_1	sequence of microhomology_1	length of microhomology_1	memo_1	ratio (%)_1	read number_2	deletion length_2	sequence of microhomology_2	length of microhomology_2	memo_2	ratio (%)_2	read number_3	deletion length_3	sequence of microhomology_3	length of microhomology_3	memo_3	ratio (%)_3	read number_summary	deletion length_summary	sequence of microhomology_summary	length of microhomology_summary	ratio (%)_average		microhomology length	experiment 1	experiment 2	experiment 3	AVG	STDEV
122:239	21	118		0		0.0169545						0						0	21	118		0	0.0056515		1	0.469074	0.648317	0.324324	0.480572	0.162302
157:263	121	107		0		0.0976902						0						0	121	107		0	0.0325634		2	0.0896166	0.11816	0.0924186	0.100065	0.0157329
214:252	83	39	C	1		0.0670106						0						0	83	39	C	1	0.0223369		3	0.14048	0	0.0690563	0.0698454	0.0702434
217:248						0						0	260	32		0		0.0893265	260	32		0	0.0297755		4	0	0	0	0	0
218:238						0	383	21	G	1		0.085387						0	383	21	G	1	0.0284623		5	0	0	0	0	0
222:246						0						0	201	25	AGG	3		0.0690563	201	25	AGG	3	0.0230188		6	0	0	0	0	0
225:250						0	307	26	C	1		0.0684434						0	307	26	C	1	0.0228145		7	0	0	0	0	0
226:246						0	352	21	AG	2		0.0784758						0	352	21	AG	2	0.0261586		8	0	0	0	0	0
227:242	24	16	GT	2		0.0193766						0						0	24	16	GT	2	0.00645885		9	0	0	0	0	0
229:238	74	10		0	11 bp deletion + C	0.0597444						0						0	74	10		0	0.0199148		10	0	0	0	0	0
230:239	13	10		0		0.0104956						0						0	13	10		0	0.00349855		3-6 bp microhomology	0.14048	0	0.0690563	0.0698454	0.0702434
231:239						0						0	224	9	A	1		0.0769582	224	9	A	1	0.0256527
231:251	49	21		0		0.0395605						0						0	49	21		0	0.0131868		Fig. 4C
231:257						0						0	150	27		0		0.0515345	150	27		0	0.0171782
232:239						0						0	269	8	AT	2		0.0924186	269	8	AT	2	0.0308062
233:239	95	7		0		0.0766989						0						0	95	7		0	0.0255663
234:234	22	1	C	1		0.0177618						0	44	1	C	1		0.0151168	66	1	C	1	0.0109595
234:239						0						0	187	6		0		0.0642464	187	6		0	0.0214155
235:236	16	2		0	5 bp deletion + AAA	0.0129177						0						0	16	2		0	0.0043059
235:239	73	5		0		0.058937						0						0	73	5		0	0.0196457
235:247						0	349	13		0	17 bp deletion + GGTT	0.077807						0	349	13		0	0.0259357
235:252	112	18	CAA	3		0.0904239						0						0	112	18	CAA	3	0.0301413
236:236	22	1	A	1		0.0177618	93	1	A	1		0.0207337	69	1	A	1		0.0237059	184	1	A	1	0.0207338
236:240						0	254	5		0		0.0566274						0	254	5		0	0.0188758
237:239						0	149	3	A	1		0.0332184						0	149	3	A	1	0.0110728
237:245	62	9	AAG	3		0.0500561						0						0	62	9	AAG	3	0.0166854
237:258	66	22	A	1		0.0532855						0						0	66	22	A	1	0.0177618
238:239	235	2	A	1		0.189729	165	2	A	1		0.0367855						0	400	2	A	1	0.0755048
238:241	84	4		0		0.067818						0						0	84	4		0	0.022606
239:239	154	1		0		0.124333						0	629	1		0		0.216101	783	1		0	0.113478
239:241	85	3	G	1		0.0686253	325	3	G	1		0.0724563						0	410	3	G	1	0.0470272
239:242						0	673	4	G	1		0.15004	150	4	G	1		0.0515345	823	4	G	1	0.0671916
239:251	87	13	GT	2		0.07024						0						0	87	13	GT	2	0.0234133
240:240	364	1		0		0.293878	1185	1		0		0.264187						0	1549	1		0	0.186022
240:241						0	322	2		0		0.0717875						0	322	2		0	0.0239292
240:244	81	5		0		0.0653959	353	5		0		0.0786987						0	434	5		0	0.0480315
240:246	51	7	A	1		0.0411752	304	7	A	1		0.0677745	190	7	A	1		0.0652771	545	7	A	1	0.0580756
240:254						0	178	15	AG	2		0.0396838						0	178	15	AG	2	0.0132279
240:255						0	238	16		0		0.0530603						0	238	16		0	0.0176868
241:241						0						0						0	0				0
241:244						0	651	4		0		0.145136						0	651	4		0	0.0483785
242:242	17	1	G	1		0.0137251						0	267	1	G	1		0.0917315	284	1	G	1	0.0351522
242:251						0	352	10	G	1		0.0784758						0	352	10	G	1	0.0261586
242:256						0	157	15	G	1		0.035002						0	157	15	G	1	0.0116673

## Sheet: G6-shC
	G6-shC_experiment 1						G6-shC_experiment 2						G6-shC_experiment 3						G6-shC_summary
position of deletion	mapped count: 338713, coverage : 56.5, Poisson 39.2 (P=0.01)						mapped count: 320790, coverage: 53.5, Poisson 36.7 (P=0.01)						mapped count: 130254, coverage : 21.7, Poisson 11.2 (P=0.01)						total mapped count: 789757
start_end	read number_1	deletion length_1	sequence of microhomology_1	length of microhomology_1	memo_1	ratio (%)_1	read number_2	deletion length_2	sequence of microhomology_2	length of microhomology_2	memo_2	ratio (%)_2	read number_3	deletion length_3	sequence of microhomology_3	length of microhomology_3	memo_3	ratio (%)_3	read number_summary	deletion length_summary	sequence of microhomology_summary	length of microhomology_summary	ratio (%)_average		microhomology length	experiment 1	experiment 2	experiment 3	AVG	STDEV
181:270						0						0	18	90	TTGACAC	7		0.0138192	18	90	TTGACAC	7	0.00460638		1	0.477395	0.723215	0.908225	0.702945	0.216129
193:239						0						0	77	47	A	1		0.0591153	77	47	A	1	0.0197051		2	0.089161	0.274946	0.208823	0.190977	0.0941695
217:240	169	24	TGGTCA	6		0.0498947						0						0	169	24	TGGTCA	6	0.0166316		3	0.149389	0.0573584	0.106715	0.104487	0.0460557
225:274	302	50	CA	2		0.089161						0						0	302	50	CA	2	0.0297203		4	0	0	0	0	0
226:239						0						0	77	14	A	1		0.0591153	77	14	A	1	0.0197051		5	0	0	0	0	0
226:246						0	290	21	AG	2		0.0904018						0	290	21	AG	2	0.0301339		6	0.0498947	0	0	0.0166316	0.0288067
228:240						0						0	67	13	T	1		0.051438	67	13	T	1	0.017146		7	0	0	0.0138192	0.00460638	0.00797849
229:239						0	166	11	AT	2		0.0517472	188	11	AT	2		0.144333	354	11	AT	2	0.0653602		8	0	0	0	0	0
229:253						0	213	25	A	1		0.0663986	151	25	A	1		0.115927	364	25	A	1	0.0607753		9	0	0	0	0	0
230:239						0						0	91	10		0		0.0698635	91	10		0	0.0232878		10	0	0	0	0	0
231:239						0						0	82	9	A	1		0.0629539	82	9	A	1	0.0209846		3-6 bp microhomology	0.199284	0.0573584	0.106715	0.121119	0.0720508
232:239						0	426	8	AT	2		0.132797	84	8	AT	2		0.0644894	510	8	AT	2	0.0657622
234:234	63	1	C	1		0.0185998	36	1	C	1		0.0112223	15	1	C	1		0.011516	114	1	C	1	0.0137794		Fig. 4C
234:239						0	266	6		0		0.0829203	45	6		0		0.0345479	311	6		0	0.0391561
236:236	68	1	A	1		0.020076	61	1	A	1		0.0190156	32	1	A	1		0.0245674	161	1	A	1	0.0212196
236:239a	254	4	C	1		0.0749897						0						0	254	4	C	1	0.0249966
236:239b	153	4		0	7 bp deletion + TCC	0.045171						0						0	153	4		0	0.015057
236:243						0						0	94	8		0	10 bp deletion + TC	0.0721667	94	8		0	0.0240556
237:239	234	3	A	1		0.069085						0						0	234	3	A	1	0.0230283
237:245	506	9	AAG	3		0.149389	70	9	AAG	3		0.0218211	139	9	AAG	3		0.106715	715	9	AAG	3	0.0926416
237:253						0	114	17	AAG	3		0.0355373						0	114	17	AAG	3	0.0118458
238:239	292	2	A	1		0.0862087	956	2	A	1		0.298014	153	2	A	1		0.117463	1401	2	A	1	0.167229
239:239	292	1		0		0.0862087						0	130	1		0		0.099805	422	1		0	0.0620046
239:241	214	3	G	1		0.0631803	280	3	G	1		0.0872845	132	3	G	1		0.10134	626	3	G	1	0.0839351
239:242						0						0	72	4	G	1		0.0552766	72	4	G	1	0.0184255
239:248						0	248	10	G	1		0.0773091	62	10	G	1		0.0475993	310	10	G	1	0.0416361
239:256						0	272	18	G	1		0.0847907	65	18	G	1		0.0499025	337	18	G	1	0.0448977
240:240	325	1		0		0.0959514						0	81	1		0		0.0621862	406	1		0	0.0527125
240:241						0						0	85	2		0		0.0652571	85	2		0	0.0217524
240:244	230	5		0		0.0679041						0						0	230	5		0	0.0226347
240:245	197	6	A	1		0.0581613						0						0	197	6	A	1	0.0193871
240:246	295	7	A	1		0.0870944	254	7	A	1		0.0791795						0	549	7	A	1	0.0554246
240:247	289	8		0		0.085323						0						0	289	8		0	0.028441
240:253						0						0	50	14	A	1		0.0383865	50	14	A	1	0.0127955
240:266						0	259	27		0		0.0807382						0	259	27		0	0.0269127
241:241						0	314	1		0		0.0978834	90	1		0		0.0690958	404	1		0	0.0556597
241:244	54	4		0		0.0159427						0						0	54	4		0	0.00531423
241:245						0						0	61	5		0		0.0468316	61	5		0	0.0156105
242:242						0						0	87	1	G	1		0.0667926	87	1	G	1	0.0222642
242:248						0						0	61	7	G	1		0.0468316	61	7	G	1	0.0156105

## Sheet: DRU2OS-shDNA-PKcs
	DRU2OS-shDNA-PKcs_experiment 1						DRU2OS-shDNA-PKcs_experiment 2						DRU2OS-shDNA-PKcs_experiment 3						DRU2OS-shDNA-PKcs_summary
position of deletion	mapped count: 186508, coverage : 31.1 , Poisson 18.4 (P=0.01)						mapped count: 377973, coverage:63.0 , Poisson 44.8 (P=0.01)						mapped count: 367888, coverage : 48.7, Poisson 32.8 (P=0.01)						total mapped count: 932369
start_end	read number_1	deletion length_1	sequence of microhomology_1	length of microhomology_1	memo_1	ratio (%)_1	read number_2	deletion length_2	sequence of microhomology_2	length of microhomology_2	memo_2	ratio (%)_2	read number_3	deletion length_3	sequence of microhomology_3	length of microhomology_3	memo_3	ratio (%)_3	read number_summary	deletion length_summary	sequence of microhomology_summary	length of microhomology_summary	ratio (%)_average		microhomology length	experiment 1	experiment 2	experiment 3	AVG	STDEV
027:261						0						0	113	235	ATG	3		0.0307159	113	235	ATG	3	0.0102386		1	1.17046	2.96159	0.896197	1.67608	1.12169
122:239	26	118		0		0.0139404						0						0	26	118		0	0.00464681		2	0.455745	0.492892	0.438449	0.462362	0.0278185
128:248						0						0	431	121		0		0.117155	431	121		0	0.0390517		3	0.662706	0.660365	0.472426	0.598499	0.109188
171:245						0						0	246	75	AAGG	4		0.0668682	246	75	AAGG	4	0.0222894		4	0.175328	0	0.310421	0.161916	0.155644
180:267						0	145	88	ATT	3		0.0383625						0	145	88	ATT	3	0.0127875		5	0	0	0	0	0
181:270	21	90	TTGACAC	7		0.0112596						0						0	21	90	TTGACAC	7	0.00375319		6	0.0546893	0.163768	0.16119	0.126549	0.0622459
188:447						0						0	575	260	CACT	4		0.156298	575	260	CACT	4	0.0520992		7	0.0112596	0	0	0.00375319	0.00650072
189:448						0						0	57	260	CACT	4		0.0154938	57	260	CACT	4	0.00516462		8	0	0	0	0	0
192:240						0						0	213	49		0	64 bp deletion + TTGGATTATACTGCC	0.0578981	213	49		0	0.0192994		9	0	0	0	0	0
204:250						0						0	281	47		0		0.0763819	281	47		0	0.0254606		10	0	0	0	0	0
204:282	204	79	A	1		0.109379						0						0	204	79	A	1	0.0364596		3-6 bp microhomology	0.892723	0.824133	0.944037	0.886964	0.0601593
213:318	102	106	TTGCTT	6		0.0546893						0						0	102	106	TTGCTT	6	0.0182298
217:240						0	619	24	TGGTCA	6		0.163768	593	24	TGGTCA	6		0.16119	1212	24	TGGTCA	6	0.10832		Fig. 4C
218:247	111	30	GGTC	4		0.0595149						0	136	30	GGTC	4		0.0369678	247	30	GGTC	4	0.0321609
218:251						0	460	34	G	1		0.121702						0	460	34	G	1	0.0405673
222:239	212	18	A	1		0.113668						0						0	212	18	A	1	0.0378893
222:254	167	33	AGG	3		0.0895404						0						0	167	33	AGG	3	0.0298468
224:251	111	28	GCA	3		0.0595149						0	52	28	GCA	3		0.0141347	163	28	GCA	3	0.0245499
225:244						0	524	20	CA	2		0.138634	416	20	CA	2		0.113078	940	20	CA	2	0.083904
226:246						0	353	21	AG	2		0.0933929						0	353	21	AG	2	0.031131
226:259						0						0	66	34		0		0.0179402	66	34		0	0.00598008
227:242	191	16	GT	2		0.102408						0	212	16	GT	2		0.0576262	403	16	GT	2	0.0533449
227:248						0	320	22	GT	2		0.0846621						0	320	22	GT	2	0.0282207
227:256	216	30	GTAT	4		0.115813						0						0	216	30	GTAT	4	0.0386042
227:260						0						0	128	34	GTAT	4		0.0347932	128	34	GTAT	4	0.0115977
228:240						0						0	207	13	T	1		0.0562671	207	13	T	1	0.0187557
229:239						0	455	11	AT	2		0.120379						0	455	11	AT	2	0.0401263
229:245						0						0	133	17	A	1		0.0361523	133	17	A	1	0.0120508
229:248						0	230	20		0		0.0608509						0	230	20		0	0.0202836
230:239						0						0	315	10		0		0.0856239	315	10		0	0.0285413
230:249						0	376	20	T	1		0.099478						0	376	20	T	1	0.0331593
230:331						0						0	124	102	TA	2		0.0337059	124	102	TA	2	0.0112353
231:239	153	9	A	1		0.082034	553	9	A	1		0.146307	147	9	A	1		0.0399578	853	9	A	1	0.0894329
231:245	212	15	AA	2		0.113668						0						0	212	15	AA	2	0.0378893
232:239	208	8	AT	2		0.111523	211	8	AT	2		0.0558241	861	8	AT	2		0.234039	1280	8	AT	2	0.133795
232:239b						0	522	8		0	9 bp deletion + T	0.138105						0	522	8		0	0.046035
233:243	239	11	TC	2		0.128145						0						0	239	11	TC	2	0.0427149
233:257	66	25	T	1		0.0353872						0						0	66	25	T	1	0.0117957
234:234	34	1	CAA	3		0.0182298	58	1	C	1		0.015345	77	1	C	1		0.0209303	169	1	CAA	3	0.0181684
234:242						0						0	68	9		0		0.0184839	68	9		0	0.0061613
235:236						0	71	2		0	5 bp deletion + AAA	0.0187844						0	71	2		0	0.00626147
235:237	215	3		0	5 bp deletion + AA (snap back)	0.115277	45	3		0	5 bp deletion + AA (snap back)	0.0119056						0	260	3		0	0.0423941
235:239	70	5		0		0.0375319						0						0	70	5		0	0.0125106
235:240						0	322	6		0		0.0851913						0	322	6		0	0.0283971
235:241						0	463	7		0		0.122496						0	463	7		0	0.0408318
235:243	25	9		0	10 bp deletion + A	0.0134043						0						0	25	9		0	0.00446808
235:244	396	10	CAA	3		0.212323	1975	10	CAA	3		0.522524	851	10	CAA	3		0.23132	3222	10	CAA	3	0.322056
235:247	60	13		0		0.0321702						0						0	60	13		0	0.0107234
235:248	237	14		0		0.127072						0						0	237	14		0	0.0423574
235:252						0	376	18	CAA	3		0.099478						0	376	18	CAA	3	0.0331593
236:236	35	1	A	1		0.018766	86	1	A	1		0.0227529	63	1	A	1		0.0171248	184	1	A	1	0.0195479
236:239	130	4	A	1		0.0697021	760	4	A	1		0.201073	349	4	A	1		0.0948658	1239	4	A	1	0.12188
236:241						0	623	6		0		0.164827						0	623	6		0	0.0549422
236:244	188	9		0		0.1008						0						0	188	9		0	0.0336
236:246						0	188	11	A	1		0.049739						0	188	11	A	1	0.0165797
237:239	132	3	A	1		0.0707744	1416	3	A	1		0.37463						0	1548	3	A	1	0.148468
237:245	528	9	AAG	3		0.283098						0	722	9	AAG	3		0.196255	1250	9	AAG	3	0.159784
237:249	92	13		0		0.0493276						0						0	92	13		0	0.0164425
238:239						0	2589	2	A	1		0.68497	1293	2	A	1		0.351466	3882	2	A	1	0.345478
238:241	76	4		0		0.0407489						0	103	4		0		0.0279977	179	4		0	0.0229155
238:241b						0						0	85	4		0	12 bp deletion + CCAAGGTC	0.0231049	85	4		0	0.00770162
238:243						0	377	6		0		0.0997426						0	377	6		0	0.0332475
238:250						0						0	371	13		0		0.100846	371	13		0	0.0336153
238:251						0						0	170	14		0		0.0462097	170	14		0	0.0154032
239:239	284	1		0		0.152272	556	1		0		0.1471	1082	1		0		0.294111	1922	1		0	0.197828
239:241	449	3	G	1		0.24074	2219	3	G	1		0.587079	128	3	G	1		0.0347932	2796	3	G	1	0.287538
239:242	258	4	G	1		0.138332	1168	4	G	1		0.309017	572	4	G	1		0.155482	1998	4	G	1	0.200944
239:248	76	10	G	1		0.0407489	108	10	G	1		0.0285735						0	184	10	G	1	0.0231075
239:249						0						0	365	11		0		0.099215	365	11		0	0.0330717
239:251	198	13	G	1		0.106162						0						0	198	13	G	1	0.0353872
239:291						0	337	53		0		0.0891598						0	337	53		0	0.0297199
240:240	843	1		0		0.451991	2239	1		0		0.59237	2132	1		0		0.579524	5214	1		0	0.541295
240:241	316	2		0		0.16943	1216	2		0		0.321716	1088	2		0		0.295742	2620	2		0	0.262296
240:244						0	476	5		0		0.125935						0	476	5		0	0.0419783
240:245						0						0	132	6	A	1		0.0358805	132	6	A	1	0.0119602
240:246	49	7	A	1		0.0262723	378	7	A	1		0.100007						0	427	7	A	1	0.0420932
241:241	139	1		0		0.0745276	820	1		0		0.216947	173	1		0		0.0470252	1132	1		0	0.112833
241:243	192	3	T	1		0.102945	281	3	T	1		0.0743439	148	3	T	1		0.0402296	621	3	T	1	0.0725061
241:245						0	417	5		0		0.110325						0	417	5		0	0.0367751
241:250						0	491	10		0		0.129903						0	491	10		0	0.0433012
242:242	29	1	G	1		0.0155489	53	1	G	1		0.0140222	48	1	G	1		0.0130474	130	1	G	1	0.0142062
242:248						0	501	7	G	1		0.132549						0	501	7	G	1	0.0441831

## Sheet: F10-shDNA-PKcs
	F10-shDNA-PKcs_experiment 1						F10-shDNA-PKcs_experiment 2						F10-shDNA-PKcs_experiment 3						F10-shDNA-PKcs_summary
position of deletion	mapped count: 13507, coverage : 4.5, Poisson 0.9 (p=0.05)						mapped count: 107973, coverage: 18.0, Poisson 8.4 (P=0.01)						mapped count: 84146, coverage : 14.0, Poisson 5.6 (P=0.01)						total mapped count: 205626
start_end	read number_1	deletion length_1	sequence of microhomology_1	length of microhomology_1	memo_1	ratio (%)_1	read number_2	deletion length_2	sequence of microhomology_2	length of microhomology_2	memo_2	ratio (%)_2	read number_3	deletion length_3	sequence of microhomology_3	length of microhomology_3	memo_3	ratio (%)_3	read number_summary	deletion length_summary	sequence of microhomology_summary	length of microhomology_summary	ratio (%)_average		microhomology length	experiment 1	experiment 2	experiment 3	AVG	STDEV
122:239	12	118		0		0.0888428						0						0	12	118		0	0.0296143		1	0.510846	1.04563	0.923395	0.826624	0.280218
125:242	2	118		0		0.0148071						0						0	2	118		0	0.00493571		2	0	0.109287	0.155682	0.0883228	0.0799301
181:270	2	90	TTGACAC	7		0.0148071						0	6	90	TTGACAC	7		0.00713046	8	90	TTGACAC	7	0.00731253		3	0.296143	0.199124	0.154493	0.216587	0.0724213
190:443						0	232	254	G	1		0.214869						0	232	254	G	1	0.0716228		4	0.0666321	0	0	0.0222107	0.0384701
209:251						0						0	42	43	GC	2		0.0499132	42	43	GC	2	0.0166377		5	0	0	0	0	0
213:259						0	18	47	T	1		0.0166708						0	18	47	T	1	0.00555694		6	0	0	0	0	0
214:247						0	66	34		0		0.0611264						0	66	34		0	0.0203755		7	0.0148071	0	0.00713046	0.00731253	0.00740525
222:246						0						0	34	25	AGG	3		0.040406	34	25	AGG	3	0.0134687		8	0	0	0	0	0
225:244						0	65	20	CA	2		0.0602002	29	20	CA	2		0.0344639	94	20	CA	2	0.0315547		9	0	0	0	0	0
226:254						0						0	25	29		0		0.0297103	25	29		0	0.00990342		10	0	0	0	0	0
227:239						0						0	47	13		0		0.0558553	47	13		0	0.0186184		3-6 bp microhomology	0.362775	0.199124	0.154493	0.238797	0.109662
227:244						0						0	58	18		0		0.0689278	58	18		0	0.0229759
227:248						0						0	34	22	GT	2		0.040406	34	22	GT	2	0.0134687		Fig. 4C
227:251	17	25	G	1		0.125861						0						0	17	25	G	1	0.0419536
227:260	9	34	GTAT	4		0.0666321						0						0	9	34	GTAT	4	0.0222107
229:236						0	9	8		0		0.00833542						0	9	8		0	0.00277847
230:239	2	10		0		0.0148071						0						0	2	10		0	0.00493571
230:243						0	59	14	T	1		0.0546433						0	59	14	T	1	0.0182144
231:239	11	9	A	1		0.0814393						0						0	11	9	A	1	0.0271464
231:245						0						0	26	15	AA	2		0.0308987	26	15	AA	2	0.0102996
231:249	20	19		0		0.148071						0						0	20	19		0	0.0493571
231:254						0	109	24	A	1		0.100951						0	109	24	A	1	0.0336504
232:262						0	53	31	AT	2		0.0490863						0	53	31	AT	2	0.0163621
233:241	5	9		0		0.0370178						0						0	5	9		0	0.0123393
233:245						0						0	33	13		0		0.0392176	33	13		0	0.0130725
233:261						0						0	44	29	T	1		0.0522901	44	29	T	1	0.01743
234:234						0	8	1	C	1		0.00740926	12	1	C	1		0.0142609	20	1	C	1	0.0072234
234:237	3	4		0	6 bp deletion + AC	0.0222107						0						0	3	4		0	0.00740357
234:249						0	99	16		0		0.0916896						0	99	16		0	0.0305632
235:236	3	2		0	5 bp deletion + AAA	0.0222107						0	5	2		0	5 bp deletion + AAA	0.00594205	8	2		0	0.00938425
235:237						0	10	3		0	5 bp deletion + AA	0.00926157	7	3		0	5 bp deletion + AA	0.00831887	17	3		0	0.00586015
235:239						0	64	5		0		0.0592741						0	64	5		0	0.019758
235:244	26	10	CAA	3		0.192493	88	10	CAA	3		0.0815019	47	10	CAA	3		0.0558553	161	10	CAA	3	0.10995
236:236						0	20	1	A	1		0.0185231	7	1	A	1		0.00831887	27	1	A	1	0.00894734
236:239	22	4	A	1		0.162879	86	4	A	1		0.0796495	56	4	A	1		0.066551	164	4	A	1	0.103026
236:240						0	61	5		0		0.0564956						0	61	5		0	0.0188319
236:241						0	79	6		0		0.0731664						0	79	6		0	0.0243888
236:246	9	11	A	1		0.0666321						0						0	9	11	A	1	0.0222107
237:239						0	184	3	A	1		0.170413	158	3	A	1		0.187769	342	3	A	1	0.119394
237:244						0	24	8		0		0.0222278						0	24	8		0	0.00740926
237:245	14	9	AAG	3		0.10365	57	9	AAG	3		0.052791	49	9	AAG	3		0.0582321	120	9	AAG	3	0.0715577
237:253						0	70	17	AAG	3		0.064831						0	70	17	AAG	3	0.0216103
238:239	10	2	A	1		0.0740357	161	2	A	1		0.149111	154	2	A	1		0.183015	325	2	A	1	0.135387
238:241						0	91	4		0		0.0842803	52	4		0		0.0617974	143	4		0	0.0486926
238:244						0	60	7		0		0.0555694						0	60	7		0	0.0185231
239:239						0	30	1		0		0.0277847	36	1		0		0.0427828	66	1		0	0.0235225
239:241						0	166	3	G	1		0.153742	122	3	G	1		0.144986	288	3	G	1	0.0995761
239:242						0						0	72	4	G	1		0.0855656	72	4	G	1	0.0285219
239:244						0						0	27	6		0		0.0320871	27	6		0	0.0106957
240:240						0	662	1		0		0.613116	288	1		0		0.342262	950	1		0	0.31846
240:241						0	246	2		0		0.227835	155	2		0		0.184204	401	2		0	0.137346
240:244						0	115	5		0		0.106508						0	115	5		0	0.0355027
240:246						0	27	7	A	1		0.0250063	70	7	A	1		0.0831887	97	7	A	1	0.036065
240:247						0						0	27	8		0		0.0320871	27	8		0	0.0106957
240:250						0	60	11		0		0.0555694	27	11		0		0.0320871	87	11		0	0.0292188
241:241						0	55	1		0		0.0509387	57	1		0		0.0677394	112	1		0	0.0395594
241:248						0						0	46	8		0	10 bp deletion + GG	0.0546669	46	8		0	0.0182223
242:242						0	59	1	G	1		0.0546433	37	1	G	1		0.0439712	96	1	G	1	0.0328715
242:251						0						0	45	10	G	1		0.0534785	45	10	G	1	0.0178262

## Sheet: G6-shDNA-PKcs 
	G6-shDNA-PKcs_experiment 1						G6-shDNA-PKcs_experiment 2						G6-shDNA-PKcs_experiment 3						G6-shDNA-PKcs_summary
position of deletion	mapped count: 68886, coverage : 22.9, Poisson 12.1 (P=0.01)						mapped count: 310128, coverage: 51.7, Poisson 35.2 (P=0.01)						mapped count: 141188, coverage : 23.5 , Poisson 12.5 (P=0.01)						total mapped count: 520202
start_end	read number_1	deletion length_1	sequence of microhomology_1	length of microhomology_1	memo_1	ratio (%)_1	read number_2	deletion length_2	sequence of microhomology_2	length of microhomology_2	memo_2	ratio (%)_2	read number_3	deletion length_3	sequence of microhomology_3	length of microhomology_3	memo_3	ratio (%)_3	read number_summary	deletion length_summary	sequence of microhomology_summary	length of microhomology_summary	ratio (%)_average		microhomology length	experiment 1	experiment 2	experiment 3	AVG	STDEV
122:239	423	118		0		0.614058						0						0	423	118		0	0.204686		1	1.46329	0.741629	0.0580786	0.754332	0.70269
181:270						0						0	12	90	TTGACAC	7		0.00849931	12	90	TTGACAC	7	0.0028331		2	0.34695	0.0973791	0.20965	0.217993	0.124994
217:240						0	41	24	TGGTCA	6		0.0132203	266	24	TGGTCA	6		0.188401	307	24	TGGTCA	6	0.0672072		3	0.233719	0.12124	0.0389552	0.131305	0.0977715
218:247						0	506	30	GGTC	4		0.163158						0	506	30	GGTC	4	0.0543861		4	0	0.311807	0	0.103936	0.180022
222:255						0						0	93	34		0		0.0658696	93	34		0	0.0219565		5	0	0	0	0	0
223:241						0	77	19	GG	2		0.0248285						0	77	19	GG	2	0.00827615		6	0	0.0132203	0.188401	0.0672072	0.105165
223:262						0						0	61	40		0		0.0432048	61	40		0	0.0144016		7	0	0	0.00849931	0.0028331	0.00490708
223:388	529	166	A	1		0.767935						0						0	529	166	A	1	0.255978		8	0	0	0	0	0
227:242						0						0	32	16	GT	2		0.0226648	32	16	GT	2	0.00755494		9	0	0	0	0	0
227:256						0	461	30	GTAT	4		0.148648						0	461	30	GTAT	4	0.0495494		10	0	0	0	0	0
229:239	70	11	AT	2		0.101617						0	47	11	AT	2		0.0332889	117	11	AT	2	0.0449687		3-6 bp microhomology	0.233719	0.446267	0.227356	0.302448	0.124592
230:239	85	10		0		0.123392						0						0	85	10		0	0.0411308
230:243						0	43	14	T	1		0.0138652						0	43	14	T	1	0.00462175		Fig. 4C
231:253	138	23	AA	2		0.200331						0						0	138	23	AA	2	0.066777
232:239						0	225	8	AT	2		0.0725507	217	8	AT	2		0.153696	442	8	AT	2	0.0754155
232:242	40	11		0		0.058067						0						0	40	11		0	0.0193557
232:251						0	135	20		0		0.0435304						0	135	20		0	0.0145101
234:234						0	80	1	C	1		0.0257958	18	1	C	1		0.012749	98	1	C	1	0.0128483
234:238						0						0	13	5		0	6 bp deletion + T	0.00920758	13	5		0	0.00306919
234:240						0						0	290	7		0		0.2054	290	7		0	0.0684666
235:236	12	2		0	5 bp deletion +AAA	0.0174201						0						0	12	2		0	0.0058067
235:243	30	9		0	11 bp deletion + TA	0.0435502						0						0	30	9		0	0.0145167
235:244						0	58	10	CAA	3		0.018702						0	58	10	CAA	3	0.00623399
235:252	161	18	CAA	3		0.233719						0						0	161	18	CAA	3	0.0779065
236:236						0	58	1	A	1		0.018702	32	1	A	1		0.0226648	90	1	A	1	0.0137889
236:239	101	4		0	5 bp deletion + T	0.146619						0						0	101	4		0	0.048873
237:239						0	67	3	A	1		0.021604	18	3	A	1		0.012749	85	3	A	1	0.011451
237:245						0	318	9	AAG	3		0.102538	55	9	AAG	3		0.0389552	373	9	AAG	3	0.0471645
238:239	212	2	A	1		0.307755	120	2	A	1		0.0386937						0	332	2	A	1	0.115483
238:241						0	230	4		0		0.0741629						0	230	4		0	0.024721
238:244						0						0	90	7		0		0.0637448	90	7		0	0.0212483
239:239						0	2332	1		0		0.751948	22	1		0		0.0155821	2354	1		0	0.255843
239:241	172	3	G	1		0.249688	736	3	G	1		0.237321						0	908	3	G	1	0.162336
239:248	15	10	GA	2		0.0217751						0						0	15	10	GA	2	0.00725837
239:251a						0	1074	13	G	1		0.346309						0	1074	13	G	1	0.115436
239:251b						0	394	13		0	18 bp deletion + GCAAA	0.127044						0	394	13		0	0.0423481
239:272	16	34	GA	2		0.0232268						0						0	16	34	GA	2	0.00774226
240:240	29	1		0		0.0420985	1564	1		0		0.504308	48	1		0		0.0339972	1641	1		0	0.193468
240:241a	190	2		0		0.275818						0	381	2		0		0.269853	571	2		0	0.18189
240:241b						0						0	188	2		0	5 bp deletion + GGG	0.133156	188	2		0	0.0443853
240:244	35	5		0		0.0508086						0						0	35	5		0	0.0169362
240:250						0						0	19	11		0		0.0134572	19	11		0	0.00448574
241:241	13	1		0		0.0188718	194	1		0		0.0625548	15	1		0		0.0106241	222	1		0	0.0306836
241:244						0						0	19	4		0		0.0134572	19	4		0	0.00448574
242:242	95	1	G	1		0.137909	122	1	G	1		0.0393386	14	1	G	1		0.00991586	231	1	G	1	0.0623878

## Sheet: DRU2OS-sh53BP1
	DRU2OS-sh53BP1_experiment 1						DRU2OS-sh53BP1_experiment 2						DRU2OS-sh53BP1_experiment 3						DRU2OS-sh53BP1_summary
position of deletion	mapped count: 418004, coverage : 69.7 , Poisson 50.5 (P=0.01)						mapped count: 113282, coverage:18.8 Poisson (P=0.01): 9.1						mapped count: 63465, coverage : 10.58 , Poisson 3.3 (P=0.01)						total mapped count: 594751
start_end	read number_1	deletion length_1	sequence of microhomology_1	length of microhomology_1	memo_1	ratio (%)_1	read number_2	deletion length_2	sequence of microhomology_2	length of microhomology_2	memo_2	ratio (%)_2	read number_3	deletion length_3	sequence of microhomology_3	length of microhomology_3	memo_3	ratio (%)_3	read number_summary	deletion length_summary	sequence of microhomology_summary	length of microhomology_summary	ratio (%)_average		microhomology length	experiment 1	experiment 2	experiment 3	AVG	STDEV
027:299	221	273	G	1		0.0528703						0						0	221	273	G	1	0.0176234		1	0.648558	0.97809	0.387615	0.671421	0.295901
033:239						0						0	152	209		0	209 bp deletion + GTC	0.239502	152	209		0	0.079834		2	0.265308	0.12182	0.0283621	0.138497	0.11935
181:270						0	14	90	TTGACAC	7		0.0123585	3	90	TTGACAC	7		0.00472701	17	90	TTGACAC	7	0.00569518		3	0.590664	0.943663	0.582999	0.705775	0.206052
213:245						0						0	46	33		0		0.0724809	46	33		0	0.0241603		4	0	0	0.0535728	0.0178576	0.0309303
215:244	109	30	C	1		0.0260763						0						0	109	30	C	1	0.0086921		5	0	0	0	0	0
217:240	116	24	TGGTCA	6		0.0277509	76	24	TGGTCA	6		0.0670892	22	24	TGGTCA	6		0.0346648	214	24	TGGTCA	6	0.0431683		6	0.0466503	0.0670892	0.0346648	0.0494681	0.0163948
218:247						0						0	34	30	GGTC	4		0.0535728	34	30	GGTC	4	0.0178576		7	0	0.0123585	0.00472701	0.00569518	0.00623589
222:239	112	18	A	1		0.026794						0						0	112	18	A	1	0.00893133		8	0	0	0.168597	0.056199	0.0973394
222:246	119	25	AGG	3		0.0284686	32	25	AGG	3		0.0282481						0	151	25	AGG	3	0.0189056		9	0	0	0	0	0
222:254						0	85	33	AGG	3		0.075034						0	85	33	AGG	3	0.0250113		10	0	0	0	0	0
224:251	185	28	GCA	3		0.0442579	80	28	GCA	3		0.0706202						0	265	28	GCA	3	0.0382927		3-6 bp microhomology	0.637314	1.01075	0.671236	0.773101	0.20651
226:254						0	64	29	AG	2		0.0564962						0	64	29	AG	2	0.0188321
226:481	384	256	GC	2		0.0918651						0						0	384	256	GC	2	0.0306217		Fig. 4C
227:242	157	16	GT	2		0.0375594						0						0	157	16	GT	2	0.0125198
229:239						0	44	11	AT	2		0.0388411						0	44	11	AT	2	0.012947
230:239	187	10		0		0.0447364						0						0	187	10		0	0.0149121
231:239						0						0	27	9	A	1		0.0425431	27	9	A	1	0.014181
231:240	202	10		0		0.0483249						0						0	202	10		0	0.0161083
231:301	189	71		0	73 bp deletion + GT	0.0452149						0						0	189	71		0	0.0150716
232:239	95	8	AT	2	10 bp deletion + CA	0.0227271						0						0	95	8	AT	2	0.00757569
232:393	274	162	ATA	3		0.0655496						0						0	274	162	ATA	3	0.0218499
233:242	158	10		0	11 bp deletion + A	0.0377987						0						0	158	10		0	0.0125996
233:243	353	11	TC	2		0.084449						0						0	353	11	TC	2	0.0281497
233:286	154	54	TCC	3		0.0368418						0						0	154	54	TCC	3	0.0122806
233:316						0	111	84		0	88 bp deletion + TATA (snap back)	0.0979856						0	111	84		0	0.0326619
234:234	63	1	C	1		0.0150716	11	1	C	1		0.00971028	8	1	C	1		0.0126054	82	1	C	1	0.0124624
234:238						0						0	38	5		0	18 bp deletion + GTTTGTGTACAAG	0.0598755	38	5		0	0.0199585
234:239						0	112	6		0		0.0988683						0	112	6		0	0.0329561
234:243						0	11	10		0		0.00971028						0	11	10		0	0.00323676
235:236	54	2		0		0.0129185	12	2		0		0.010593	9	2		0		0.014181	75	2		0	0.0125642
235:244	397	10	CAA	3		0.0949752	195	10	CAA	3		0.172137	243	10	CAA	3		0.382888	835	10	CAA	3	0.216667
235:252	154	18	CAA	3		0.0368418						0	23	18	CAA	3		0.0362404	177	18	CAA	3	0.0243607
236:236	78	1	A	1		0.0186601	22	1	A	1		0.0194206	11	1	A	1		0.0173324	111	1	A	1	0.018471
236:237						0	43	2		0	3 bp deletion +T	0.0379584						0	43	2		0	0.0126528
236:240	120	5	TG	2	13 bp deletion + ACTGCCTG (snap back)	0.0287079						0						0	120	5	TG	2	0.00956929
236:246	165	11	A	1		0.0394733						0						0	165	11	A	1	0.0131578
236:399						0						0	107	164	TATAATCC	8		0.168597	107	164	TATAATCC	8	0.056199
236:433						0	192	198	A	1		0.169489						0	192	198	A	1	0.0564962
236:451						0	378	216	TCC	3		0.333681						0	378	216	TCC	3	0.111227
237:239	176	3	A	1		0.0421049	101	3	A	1		0.089158	3	3	A	1		0.00472701	280	3	A	1	0.04533
237:245	1186	9	AAG	3		0.283729	299	9	AAG	3		0.263943	104	9	AAG	3		0.16387	1589	9	AAG	3	0.237181
237:434						0	30	198	CA	2		0.0264826						0	30	198	CA	2	0.00882753
238:239	834	2	A	1		0.19952	329	2	A	1		0.290426	111	2	A	1		0.1749	1274	2	A	1	0.221615
238:241	294	4		0		0.0703343	157	4		0		0.138592						0	451	4		0	0.0696421
239:239	310	1		0		0.074162	11	1		0		0.00971028	51	1		0		0.0803593	372	1		0	0.0547438
239:241	181	3	G	1		0.043301	269	3	G	1		0.23746	34	3	G	1		0.0535728	484	3	G	1	0.111445
239:242	351	4	G	1		0.0839705	74	4	G	1		0.0653237						0	425	4	G	1	0.0497647
239:243						0						0	36	5		0		0.0567242	36	5		0	0.0189081
239:245	63	7		0		0.0150716						0						0	63	7		0	0.00502388
239:248	154	10	G	1		0.0368418	67	10	G	1		0.0591444						0	221	10	G	1	0.0319954
239:264						0						0	18	26	GA	2		0.0283621	18	26	GA	2	0.00945403
240:240	688	1		0		0.164592	522	1		0		0.460797	54	1		0		0.0850863	1264	1		0	0.236825
240:241	377	2		0		0.0901905						0	80	2		0		0.126054	457	2		0	0.0720814
240:244	164	5		0		0.0392341						0						0	164	5		0	0.013078
240:245	131	6	A	1		0.0313394						0						0	131	6	A	1	0.0104465
240:246						0	59	7		0	8 bp deletion + T	0.0520824						0	59	7		0	0.0173608
240:247						0	91	8		0		0.0803305						0	91	8		0	0.0267768
240:254	84	15	A	1		0.0200955						0						0	84	15	A	1	0.0066985
241:241	159	1		0		0.0380379	101	1		0		0.089158	55	1		0		0.0866619	315	1		0	0.071286
241:242	184	2		0		0.0440187						0						0	184	2		0	0.0146729
241:244	139	4		0		0.0332533						0						0	139	4		0	0.0110844
242:242	52	1	G	1		0.0124401	43	1	G	1		0.0379584	52	1	G	1		0.0819349	147	1	G	1	0.0441111
243:244	201	2		0		0.0480857						0						0	201	2		0	0.0160286
243:245	209	3		0		0.0499995						0						0	209	3		0	0.0166665
244:244a	116	1		0		0.0277509	92	1		0		0.0812133	23	1		0		0.0362404	231	1		0	0.0484015
244:244b	79	1	CAAGGT	6		0.0188993						0						0	79	1	CAAGGT	6	0.00629978

## Sheet: F10-sh53BP1
	F10-sh53BP1_experiment 1						F10-sh53BP1_experiment 2						F10-sh53BP1_experiment 3						F10-sh53BP1_summary
position of deletion	mapped count: 37184, coverage : 6.2 , Poisson 0.76 (P=0.01)						mapped count: 63485, coverage: 10.6, Poisson 3.3 (P=0.01)						mapped count: 43395, coverage : 7.2, Poisson 1.3 (P=0.01)						total mapped count: 144064
start_end	read number_1	deletion length_1	sequence of microhomology_1	length of microhomology_1	memo_1	ratio (%)_1	read number_2	deletion length_2	sequence of microhomology_2	length of microhomology_2	memo_2	ratio (%)_2	read number_3	deletion length_3	sequence of microhomology_3	length of microhomology_3	memo_3	ratio (%)_3	read number_summary	deletion length_summary	sequence of microhomology_summary	length of microhomology_summary	ratio (%)_average		microhomology length	experiment 1	experiment 2	experiment 3	AVG	STDEV
023:449	11	427		0		0.0295826						0						0	11	427		0	0.00986087		1	0.134466	0.157518	0.110612	0.134199	0.023454
108:468						0						0	2	361	ACAT	4		0.00460883	2	361	ACAT	4	0.00153628		2	0.0914372	0.026778	0	0.0394051	0.0470082
122:239	9	118		0		0.024204						0						0	9	118		0	0.00806799		3	0.00806799	0	0.039175	0.0157477	0.0206858
168:324						0						0	3	157	CTTCTTTTT	9		0.00691324	3	157	CTTCTTTTT	9	0.00230441		4	0	0	0.00460883	0.00153628	0.00266091
181:270	8	90	TTGACAC	7		0.0215146	8	90	TTGACAC	7		0.0126014	4	90	TTGACAC	7		0.00921765	20	90	TTGACAC	7	0.0144446		5	0	0	0	0	0
188:277						0	6	90	TTGACAC	7		0.00945105						0	6	90	TTGACAC	7	0.00315035		6	0	0	0	0	0
195:405	3	384		0	384 bp deletion + CCCTTGCAAA	0.00806799						0						0	3	384		0	0.00268933		7	0.0215146	0.0220525	0.00921765	0.0175949	0.0072599
224:251						0						0	17	28	GCA	3		0.039175	17	28	GCA	3	0.0130583		8	0	0	0	0	0
226:237						0	17	12	AG	2		0.026778						0	17	12	AG	2	0.00892599		9	0	0	0.00691324	0.00230441	0.00399136
227:241						0						0	16	15	G	1		0.0368706	16	15	G	1	0.0122902		10	0	0	0	0	0
232:239	11	8	AT	2		0.0295826						0						0	11	8	AT	2	0.00986087		3-6 bp microhomology	0.00806799	0	0.0437838	0.0172839	0.0233014
232:241						0						0	35	10		0		0.0806545	35	10		0	0.0268848
232:242	12	11		0		0.0322719						0						0	12	11		0	0.0107573		Fig. 4C
233:239	28	7		0		0.0753012						0						0	28	7		0	0.0251004
233:249	23	17	TC	2		0.0618546						0						0	23	17	TC	2	0.0206182
234:234						0	8	1	C	1		0.0126014	3	1	C	1		0.00691324	11	1	C	1	0.00650488
234:239						0	51	6		0		0.0803339						0	51	6		0	0.026778
235:235						0	4	1	C	1		0.0063007						0	4	1	C	1	0.00210023
235:238	4	4		0	5 bp deletion + A	0.0107573						0						0	4	4		0	0.00358577
235:243	3	9		0		0.00806799						0						0	3	9		0	0.00268933
235:244	3	10	CAA	3		0.00806799						0						0	3	10	CAA	3	0.00268933
236:236	4	1	A	1		0.0107573	7	1	A	1		0.0110262	6	1	A	1		0.0138265	17	1	A	1	0.01187
236:237						0						0	2	2	A	1		0.00460883	2	2	A	1	0.00153628
236:239	28	4	A	1		0.0753012						0						0	28	4	A	1	0.0251004
237:244						0	37	8		0		0.0582815						0	37	8		0	0.0194272
238:239	18	2	A	1		0.0484079	55	2	A	1		0.0866346	3	2	A	1		0.00691324	76	2	A	1	0.0473186
239:239	7	1		0		0.0188253	8	1		0		0.0126014	2	1		0		0.00460883	17	1		0	0.0120118
239:242						0						0	18	4	G	1		0.0414794	18	4	G	1	0.0138265
239:249	2	11		0		0.00537866						0						0	2	11		0	0.00179289
239:419	11	181		0		0.0295826						0						0	11	181		0	0.00986087
240:240	19	1		0		0.0510972	36	1		0		0.0567063	19	1		0		0.0437838	74	1		0	0.0505291
240:241	21	2		0		0.0564759	47	2		0		0.0740332	26	2		0		0.0599147	94	2		0	0.0634746
240:244						0	50	5		0		0.0787588						0	50	5		0	0.0262529
240:246						0	22	7	A	1		0.0346539						0	22	7	A	1	0.0115513
240:250	13	11		0		0.0349613						0						0	13	11		0	0.0116538
241:241						0	43	1		0		0.0677325						0	43	1		0	0.0225775
241:245						0	7	5		0		0.0110262						0	7	5		0	0.00367541
242:242						0	4	1	G	1		0.0063007						0	4	1	G	1	0.00210023
244:244						0	3	1		0		0.00472553						0	3	1		0	0.00157518

## Sheet: G6-sh53BP1
	G6-sh53BP1_experiment 1						G6-sh53BP1_experiment 2						G6-sh53BP1_experiment 3						G6-sh53BP1_summary
position of deletion	mapped count: 500628, coverage : 83.4 , Poisson 62.5 (P=0.01)						mapped count: 406738, coverage: 67.8, Poisson 48.9 (P=0.01)						mapped count: 415476, coverage : 69.2 , Poisson 50.2 (P=0.01)						total mapped count: 1322842
start_end	read number_1	deletion length_1	sequence of microhomology_1	length of microhomology_1	memo_1	ratio (%)_1	read number_2	deletion length_2	sequence of microhomology_2	length of microhomology_2	memo_2	ratio (%)_2	read number_3	deletion length_3	sequence of microhomology_3	length of microhomology_3	memo_3	ratio (%)_3	read number_summary	deletion length_summary	sequence of microhomology_summary	length of microhomology_summary	ratio (%)_average		microhomology length	experiment 1	experiment 2	experiment 3	AVG	STDEV
122:239						0	214	118		0		0.0526137						0	214	118		0	0.0175379		1	0.192758	0.439349	0.355737	0.329281	0.125406
209:238						0	319	30	G	1		0.0784289						0	319	30	G	1	0.026143		2	0	0.0221273	0	0.00737576	0.0127752
227:239						0						0	194	13		0		0.0466934	194	13		0	0.0155645		3	0.155005	0.078183	0	0.0777294	0.0775037
228:238						0						0	170	11		0	12 bp deletion + C	0.0409169	170	11		0	0.013639		4	0	0	0	0	0
229:239						0	90	11	AT	2		0.0221273						0	90	11	AT	2	0.00737576		5	0	0	0	0	0
230:239	240	10		0		0.0479398	248	10		0		0.0609729						0	488	10		0	0.0363042		6	0	0	0	0	0
231:257	294	27		0		0.0587262						0						0	294	27		0	0.0195754		7	0	0	0	0	0
233:239	880	7		0		0.175779						0						0	880	7		0	0.0585931		8	0	0	0	0	0
234:234	62	1	C	1		0.0123844	52	1	C	1		0.0127846	50	1	C	1		0.0120344	164	1	C	1	0.0124012		9	0	0	0	0	0
235:243						0	92	9		0	11 bp deletion + TA	0.022619						0	92	9		0	0.00753966		10	0	0	0	0	0
235:244	294	10	CAA	3		0.0587262	119	10	CAA	3		0.0292572						0	413	10	CAA	3	0.0293278		3-6 bp microhomology	0.155005	0.078183	0	0.0777294	0.0775037
236:236	104	1	A	1		0.0207739	92	1	A	1		0.022619	94	1	A	1		0.0226247	290	1	A	1	0.0220058
236:239						0	389	4		0	5 bp deletion + T	0.095639						0	389	4		0	0.0318797		Fig. 4C
237:239						0	952	3	A	1		0.234057						0	952	3	A	1	0.0780191
237:245						0	199	9	AAG	3		0.0489258						0	199	9	AAG	3	0.0163086
238:239						0						0	795	2	A	1		0.191347	795	2	A	1	0.0637823
238:277	198	40	AGA	3		0.0395503						0						0	198	40	AGA	3	0.0131834
239:239						0	562	1		0		0.138172	235	1		0		0.0565616	797	1		0	0.0649114
239:241	358	3	G	1		0.0715102						0	107	3	G	1		0.0257536	465	3	G	1	0.0324213
239:242						0	264	4	G	1		0.0649066						0	264	4	G	1	0.0216355
239:248	358	10	G	1		0.0715102						0	278	10	G	1		0.0669112	636	10	G	1	0.0461405
240:240	286	1		0		0.0571282	1788	1		0		0.439595	76	1		0		0.0182923	2150	1		0	0.171672
240:241	305	2		0		0.0609235	646	2		0		0.158825						0	951	2		0	0.0732494
240:244	296	5		0		0.0591257	153	5		0		0.0376164						0	449	5		0	0.0322474
240:245						0	108	6	A	1		0.0265527						0	108	6	A	1	0.00885091
240:332	284	93	ATG	3		0.0567287						0						0	284	93	ATG	3	0.0189096
241:241	960	1		0		0.191759	1212	1		0		0.297981						0	2172	1		0	0.163247
242:242	83	1	G	1		0.0165792						0	154	1	G	1		0.0370659	237	1	G	1	0.0178817
