# Supplementary material for: Defining the mutation signatures of DNA polymerase θ in cancer genomes
Source: NAR Cancer. 2020 Aug 27;2(3):zcaa017. doi: 10.1093/narcan/zcaa017 (PMC7454005; doi:10.1093/narcan/zcaa017)
Supplement: zcaa017_Supplemental_Files [file zcaa017_supplemental_files.zip › Supplementary Table 4_Summary of Proximal end-joining with insertions.xlsx]

## Sheet: DRU2OS-shC
	DRU2OS-shC_experiment 1				DRU2OS-shC_experiment 2				DRU2OS-shC_experiment 3				DRU2OS-shC_summary
position of insertion	mapped count: 360304, coverage : 60.1, Poisson 42.3 (P=0.01)				mapped count: 130732, coverage : 60.1, Poisson 42.3 (P=0.01)				mapped count: 292495, coverage : 48.7, Poisson 32.8 (P=0.01)				total mapped count: 783531
start_end	read number_1	insertion length (bp)_1	sequence of insertion_1	ratio (%)_1	read number_2	insertion length (bp)_2	sequence of insertion_2	ratio (%)_2	read number_3	insertion length (bp)_3	sequence of insertion_3	ratio (%)_3	read number_summary	insertion length (bp)_summary	ratio (%)_average
239:238	119	1	A 1, C 7, G 96, T 15	0.0330277	10	1	C 1, G 2, T 7	0.00764924	183	1	A 3, C 3, G 170, T 7	0.0625652	312	1	0.034414
240:239	1202	1	A 826 (68%), C 14, G 1, T 361	0.333607	1211	1	A 259 (21%), C 895, T 10	0.926323	2129	1	A 2105 (99%), C 18, G 3, T 3	0.727876	4542	1	0.662602
241:240				0	10	1	C 4, T 6	0.00764924	127	1	A 14, C 62, G 6, T 45	0.0434195	137	1	0.0170229
242:241				0				0	568	1	A 3, G 563, T 2	0.194191	568	1	0.0647305
244:243				0				0	38	1	A 8, C 4, G 7, T 19	0.0129917	38	1	0.00433056
239:238	143	2	AT 1, GG 135, GT 3, TC 2, TG 2 (GG is templated insertion)	0.0396887				0				0	143	2	0.0132296
240:239				0	61	2	AC 2, AT 57, CT 1, GT 1	0.0466603	282	2	AA 3, AT 215, CT 7, GT 1, TA 1, TC 54, TT 1	0.0964119	343	2	0.0476907
239:238				0	21	3	GAT 21	0.0160634	483	3	ACT 1, ATT 2, CAT 1, GAC 3, GAG 1, GAT 463, GCT 5, GGT 2, GTT 2, TAT 3	0.165131	504	3	0.0603981
240:239				0				0	53	3	AAA 45, AAC 1, ATA 2, ATG 1, ATT 1, CAT 1, CGC 1, GTA 1	0.01812	53	3	0.00603999
240:239				0				0	148	5	ATTTT 2, CTATT 2, CTGTT 2, CTTCT 1, CTTGT 1, CTTTT 140 (snap back)	0.0505992	148	5	0.0168664
Supplementary Fig. 6B

## Sheet: F10-shC
	F10-shC_experiment 1				F10-shC_experiment 2				F10-shC_experiment 3				F10-shC_summary
position of insertion	mapped count: 123861, coverage : 20.6, Poisson 10.4 (P=0.01)				mapped count: 448546, coverage: 74.8, Poisson 54.9 (P=0.01)				mapped count: 291067, coverage : 48.5, Poisson 32.6 (P=0.01)				total mapped count: 863474
start_end	read number_1	insertion length (bp)_1	sequence of insertion_1	ratio (%)_1	read number_2	insertion length (bp)_2	sequence of insertion_2	ratio (%)_2	read number_3	insertion length (bp)_3	sequence of insertion_3	ratio (%)_3	read number_summary	insertion length (bp)_summary	ratio (%)_average
240:239	613	1	A 600 (98%), C 10, T 3	0.49491	2413	1	A 2391 (99%), C 17, T 5	0.53796	2117	1	A 1925 (91%), C 7, T 185	0.727324	5143	1	0.586731
241:240	57	1	A 4, C 32, G 2, T 19	0.0460193				0	91	1	A 15, C 35, G 10, T 31	0.0312643	148	1	0.0257612
241:240				0	446	1	A 18, C 60, G 8, T 360	0.0994324				0	446	1	0.0331441
240:239	203	2	AA 57, AT 51, CT 1, GA 1, TA 91, TC 2	0.163893	209	2	AA 1, AT 2, TA 204, TC 1	0.046595	191	2	AA 186, CA 1, GA 1, GT 1, TA 2	0.0656206	603	2	0.0920363
241:240	10	2	AA 1, AC 4, AG 1, TC 4	0.00807357				0				0	10	2	0.00269119
237:236	51	3	AAG 48, ACG 1, ATG 1, TAG 1	0.0411752				0				0	51	3	0.0137251
240:239	98	3	ACA 1, ATA 90, CTA 6, TTA 1	0.079121				0				0	98	3	0.0263737
Supplementary Fig. 6B

## Sheet: G6-shC
	G6-shC_experiment 1				G6-shC_experiment 2				G6-shC_experiment 3				G6-shC_summary
position of insertion	mapped count: 338713, coverage : 56.5, Poisson 39.2 (P=0.01)				mapped count: 320790, coverage: 53.5, Poisson 36.7 (P=0.01)				mapped count: 130254, coverage : 21.7, Poisson 11.2 (P=0.01)				total mapped count: 789757
start_end	read number_1	insertion length (bp)_1	sequence of insertion_1	ratio (%)_1	read number_2	insertion length (bp)_2	sequence of insertion_2	ratio (%)_2	read number_3	insertion length (bp)_3	sequence of insertion_3	ratio (%)_3	read number_summary	insertion length (bp)_summary	ratio (%)_average
239:238				0	261	1	A 4, C 10, G 243, T 4	0.0813616	171	1	C 3, G 165, T 2	0.131282	432	1	0.0708812
240:239	2230	1	A 2206 (99%), C 17, T 7	0.658374	2231	1	A 2002 (90%), C 76, G 2, T 150	0.695471	481	1	A 473 (98%), G 2, T 6	0.369278	4942	1	0.574375
241:240	155	1	A 13, C 81, G 6, T 55	0.0457615	92	1	A 18, C 42, G 4, T 27	0.0286792	37	1	A 12, C 9, G 2, T 14	0.028406	284	1	0.0342822
240:239a	606	2	AA 344, AC 248	0.178913				0				0	606	2	0.0596375
240:239b				0	146	2	AA 1, AC 1, AT 139, CA 1, CC 2, CT 2	0.0455126	110	2	AA 1, AT 109	0.0844504	256	2	0.043321
240:239c				0				0	82	2	CA 1, CC 77,GT 1, TT 3	0.0629539	82	2	0.0209846
239:238	405	3	AAT 1, CGC 1, GAC 1, GAT 392, GCT 7, GGT 1, TAT 1	0.11957				0	94	3	ACT 1, GAT 93	0.0721667	499	3	0.0639123
240:239				0	178	8	ATCACCCC 157 (and derivatives)	0.055488				0	178	8	0.018496
Supplementary Fig. 6B

## Sheet: DRU2OS-shDNA-PKcs
	DRU2OS-shDNA-PKcs_experiment 1				DRU2OS-shDNA-PKcs_experiment 2				DRU2OS-shDNA-PKcs_experiment 3				DRU2OS-shDNA-PKcs_summary
position of insertion	mapped count: 186508, coverage : 31.1 , Poisson 18.4 (P=0.01)				mapped count: 377973, coverage:63.0 , Poisson 44.8 (P=0.01)				mapped count: 367888, coverage : 48.7, Poisson 32.8 (P=0.01)				total mapped count: 932369
start_end	read number_1	insertion length (bp)_1	sequence of insertion_1	ratio (%)_1	read number_2	insertion length (bp)_2	sequence of insertion_2	ratio (%)_2	read number_3	insertion length (bp)_3	sequence of insertion_3	ratio (%)_3	read number_summary	insertion length (bp)_summary	ratio (%)_average
235:234	22	1	A 17, G 2, T 3	0.0117957				0				0	22	1	0.00393191
239:238	36	1	A 2, C 7, G 5, T 22	0.0193021				0				0	36	1	0.00643404
240:239	2178	1	A 2138 (98%), C 31, G 1, T 8	1.16778	4834	1	A 4171 (86%), C 18, G 1, T 644	1.27893	2714	1	A 2540 (94%), C 65, G 3, T 106	0.737725	9726	1	1.06148
241:240	401	1	A 20, C 82, G 12, T 287	0.215004	198	1	A 25, C 84, G 9, T 80	0.0523847	138	1	A 17, C 66, G 8, T 47	0.0375114	737	1	0.101633
242:241				0				0	894	1	C 5, G 885, T 4	0.243009	894	1	0.0810029
244:243				0				0	44	1	A 4, C 5, G 10, T 25	0.0119602	44	1	0.00398672
240:239	91	2	AA 2, AC 1, AT 85, CC 1, GC 1, TA 1	0.0487915				0	581	2	AA 3, AC 1, AT 552, CC 1, CT 13, GC 1, GT 5, TA 1, TT 4	0.157928	672	2	0.0689067
241:240				0				0	443	2	CG 2, GT 1, TC 13, TG 420, TT 7	0.120417	443	2	0.040139
239:238				0				0	313	3	CAT 1, GAT 307, GCT 2, GTT 1, TAT 2	0.0850802	313	3	0.0283601
240:239				0				0	48	3	AAA 41, ATA 1, ATT 3, CAA 1, CGT 1, CTT 1	0.0130474	48	3	0.00434915
236:235				0	114	4	TTTT	0.0301609				0	114	4	0.0100536
240:239				0				0	159	37	TATGGTCAAGTATGGTCAAGGCAGTATAATCCACAGT	0.0432197	159	37	0.0144066
Supplementary Fig. 6B

## Sheet: F10-shDNA-PKcs
	F10-shDNA-PKcs_experiment 1				F10-shDNA-PKcs_experiment 2				F10-shDNA-PKcs_experiment 3				F10-shDNA-PKcs_summary
position of insertion	mapped count: 13507, coverage : 4.5, Poisson 0.9 (p=0.05)				mapped count: 107973, coverage: 18.0, Poisson 8.4 (P=0.01)				mapped count: 84146, coverage : 14.0, Poisson 5.6 (P=0.01)				total mapped count: 205626
start_end	read number_1	insertion length (bp)_1	sequence of insertion_1	ratio (%)_1	read number_2	insertion length (bp)_2	sequence of insertion_2	ratio (%)_2	read number_3	insertion length (bp)_3	sequence of insertion_3	ratio (%)_3	read number_summary	insertion length (bp)_summary	ratio (%)_average
239:238				0	86	1	A 2, C 1, G 80, T 3	0.0796495	7	1	A 1, C 2, G 2, T 2	0.00831887	93	1	0.0293228
240:239	82	1	A 79 (96%), C 2 , G 1	0.607093	462	1	A 456 (99%), C 2, G 2, T 1	0.427885	463	1	A 424 (92%), T 39	0.550234	1007	1	0.528404
241:240	13	1	A 4, C 6 , G 1 , T 2	0.0962464	28	1	A 5, C 10, G 3, T 10	0.0259324	33	1	A 4, C 14, G 2 , T 12	0.0392176	74	1	0.0537988
242:241				0				0	35	1	C 1, G 34	0.0415944	35	1	0.0138648
245:244				0				0	5	1	A 1, C 1, G 3	0.00594205	5	1	0.00198068
240:239				0	240	2	AA 132, AC 62, AT 39, CA 3, CT 4	0.222278	94	2	AA 1, AC 2, GA 1, TA 89, TC 1	0.111711	334	2	0.111329
240:239				0	29	22	GAAGCTCCCTCGTGCGCTCTCCT	0.0268586				0	29	22	0.00895286
Supplementary Fig. 6B

## Sheet: G6-shDNA-PKcs 
	G6-shDNA-PKcs_experiment 1				G6-shDNA-PKcs_experiment 2				G6-shDNA-PKcs_experiment 3				G6-shDNA-PKcs_summary
position of insertion	mapped count: 68886, coverage : 22.9, Poisson 12.1 (P=0.01)				mapped count: 310128, coverage: 51.7, Poisson 35.2 (P=0.01)				mapped count: 141188, coverage : 23.5 , Poisson 12.5 (P=0.01)				total mapped count: 520202
start_end	read number_1	insertion length (bp)_1	sequence of insertion_1	ratio (%)_1	read number_2	insertion length (bp)_2	sequence of insertion_2	ratio (%)_2	read number_3	insertion length (bp)_3	sequence of insertion_3	ratio (%)_3	read number_summary	insertion length (bp)_summary	ratio (%)_average
240:239	294	1	A 253 (86%), C 7, T 34	0.426792	388	1	A 373 (96%), C 14, G 1	0.12511	913	1	A 901 (99%), C 6, T 6	0.646656	1595	1	0.399519
241: 240	160	1	A 3, C 10, T 147	0.232268				0				0	160	1	0.0774226
241: 240				0	37	1	A 6, C 20, G 3, T 8	0.0119306	52	1	A 8 (15%), C 26, G 4, T 14	0.0368303	89	1	0.0162536
240:239	55	2	AT 35, CT 3, TA 16, TC 1	0.0798421				0				0	55	2	0.026614
239:239				0				0	17	3	GAT	0.0120407	17	3	0.00401356
243:242				0	344	43	6bp deletion + CCTGCCCGCTCATCTGGTTGATAATCGCCAGCTGAGCCCCGCGACACCT (derivatives)	0.110922				0	344	43	0.036974
237:236				0				0				0	0		0
Supplementary Fig. 6B

## Sheet: DRU2OS-sh53BP1
	DRU2OS-sh53BP1_experiment 1				DRU2OS-sh53BP1_experiment 2				DRU2OS-sh53BP1_experiment 3				DRU2OS-sh53BP1_summary
position of insertion	mapped count: 418004, coverage : 69.7 , Poisson 50.5 (P=0.01)				mapped count: 113282, coverage:18.8 Poisson (P=0.01): 9.1				mapped count: 63465, coverage : 10.58 , Poisson 3.3 (P=0.01)				total mapped count: 594751
start_end	read number_1	insertion length (bp)_1	sequence of insertion_1	ratio (%)_1	read number_2	insertion length (bp)_2	sequence of insertion_2	ratio (%)_2	read number_3	insertion length (bp)_3	sequence of insertion_3	ratio (%)_3	read number_summary	insertion length (bp)_summary	ratio (%)_average
240:239	4676	1	A 3385 (72%), C 758, G 7, T 526	1.11865	1508	1	A 1314 (87%), C 55, G 1, T 138	1.33119	410	1	A 267 (65%), C 39, T 104	0.111447	6594	1	0.853763
239:238	1176	1	A 4, C 22, G 1113, T 37	0.281337	186	1	A 1, C 5, G 176, T 4	0.164192	34	1	A 1, C 1, G 30, T 2	0.00924194	1396	1	0.15159
241:240	462	1	A 12, C 167, G 11, T 272	0.110525	52	1	A 7, C 29, G 4, T 12	0.0459031	88	1	A 4, C 9, G 2, T 73	0.0239203	602	1	0.0601162
235:234	52	1	A 45, G 2, T 5	0.0124401				0	3	1	A 3	0.000815466	55	1	0.00441851
238:237	52	1	C 46, G 4, T 2	0.0124401				0	4	1	C 4	0.00108729	56	1	0.00450912
242:241				0	45	1	A 2, C 2, G 40, T 1	0.0397239				0	45	1	0.0132413
236:235				0	12	1	A 7, C 1, G 3, T 1	0.010593				0	12	1	0.00353101
244:243				0				0	3	1	C 2, T 1	0.000815466	3	1	0.000271822
240:239	363	2	AA 231, AC 114, AT 2, CA 5, CT 1, GA 1, GC 2, GT 2, TA 2, TC 2, TT 1	0.0868413	242	2	AA 62, AC 48, AT 53, CA 76, CC 1, GA 1, GC 1	0.213626	88	2	AC 2, AT 82, CT 1, GT 1, TA 1, TT 1	0.0239203	693	2	0.108129
239:238	88	2	AC 3, AG 1, CG 1, GG 80, GT 2, TG 1	0.0210524				0	17	2	AC 1, CT 1, GG 15	0.00462097	105	2	0.0085578
236:235				0	39	2	TT	0.0344274				0	39	2	0.0114758
238:237				0				0	4	2	CG 1, GC 1, GG 1, TG 1	0.00108729	4	2	0.000362429
242:241				0				0	4	2	AA 1, AC 1, AT 1, CA 1	0.00108729	4	2	0.000362429
240:239	91	3	CGC 1, GAC 1, GGC 1, GTA 2, GTC 85, TTC 1	0.0217701				0				0	91	3	0.00725671
239:238				0				0	14	3	GAT 13, GTT 1	0.00380551	14	3	0.0012685
234:233	117	1	7bp deletion + ACTGCCTG	0.0279902				0				0	117	1	0.00933005
240:239				0	29	6	AGGGCA 27, AGGGTA 1, CCTGCA 1	0.0255998				0	29	6	0.00853328
235:234	54	7	random	0.0129185				0				0	54	7	0.00430618
240:239				0				0	15	15	GTAAAGTATAATCCA 1, GTCAAGTATAATCCA 13, TTCAAGTATAATCCA 1	0.00407733	15	15	0.00135911
240:239				0				0	11	29	GTGATCTGAGGATTTTTGGCAGTACATCA 9, GTGATCTGAGGATTTTTGGCAGTACGTCA 1, GTGATCTGAGGCTTTTTGGCAGTACATCC 1	0.00299004	11	29	0.00099668
Supplementary Fig. 6B

## Sheet: F10-sh53BP1
	F10-sh53BP1_experiment 1				F10-sh53BP1_experiment 2				F10-sh53BP1_experiment 3				F10-sh53BP1_summary
position of insertion	mapped count: 37184, coverage : 6.2 , Poisson 0.76 (P=0.01)				mapped count: 63485, coverage: 10.6, Poisson 3.3 (P=0.01)				mapped count: 43395, coverage : 7.2, Poisson 1.3 (P=0.01)				total mapped count: 144064
start_end	read number_1	insertion length (bp)_1	sequence of insertion_1	ratio (%)_1	read number_2	insertion length (bp)_2	sequence of insertion_2	ratio (%)_2	read number_3	insertion length (bp)_3	sequence of insertion_3	ratio (%)_3	read number_summary	insertion length (bp)_summary	ratio (%)_average
240:239	129	1	A 115 (89%), C 2, T 12	0.346923	295	1	A 277 (94%), C 17, G 1	0.464677	187	1	A 144 (77%), C 41, T 2	0.430925	611	1	0.414175
241:240	15	1	A 4, C 7, G 2, T 2	0.0403399	16	1	A 2, C 10, G 2, T 2	0.0252028	12	1	A 4, C 4, T 4	0.027653	43	1	0.0310652
239:238				0	28	1	C 1, G 26, T 1	0.0441049	4	1	C 1, G 1, T 2	0.00921765	32	1	0.0177742
238:237				0	3	1	C	0.00472553				0	3	1	0.00157518
240:239				0	27	2	TA	0.0425297				0	27	2	0.0141766
239:238				0	23	19	GGACTCCCCTGCTTTGTCT (and derivatives)	0.036229				0	23	19	0.0120763
Supplementary Fig. 6B

## Sheet: G6-sh53BP1
	G6-sh53BP1_experiment 1				G6-sh53BP1_experiment 2				G6-sh53BP1_experiment 3				G6-sh53BP1_summary
position of insertion	mapped count: 500628, coverage : 83.4 , Poisson 62.5 (P=0.01)				mapped count: 406738, coverage: 67.8, Poisson 48.9 (P=0.01)				mapped count: 415476, coverage : 69.2 , Poisson 50.2 (P=0.01)				total mapped count: 1322842
start_end	read number_1	insertion length (bp)_1	sequence of insertion_1	ratio (%)_1	read number_2	insertion length (bp)_2	sequence of insertion_2	ratio (%)_2	read number_3	insertion length (bp)_3	sequence of insertion_3	ratio (%)_3	read number_summary	insertion length (bp)_summary	ratio (%)_average
239:238				0				0	298	1	A 6, C 4, G 272, T 16	0.071725	298	1	0.0239083
240:239	1447	1	A 1145 (79%), C 292, T 10	0.289037	3950	1	A 3522, C 17, G 2, T 409	0.971141	2347	1	A 2054 (88%), C 153, G 1, T 139	0.564894	7744	1	0.608357
241:240	116	1	A 7, C 56, G 11, T 42	0.0231709	323	1	A 24 , C 68, G 146, T 85	0.0794123	122	1	A 23, C 51, G 8, T 40	0.0293639	561	1	0.0439824
242:241				0	715	1	A 7, C 4, G 702, T 2	0.175789				0	715	1	0.0585963
240:239				0	397	2	AC 5, AT 2, CA 18, CC 363, CT 4, GA 1, GC 2, TA 1, TC 1	0.0976058	225	2	AA 212, AC 4, AT 5, CA 1, CC 1, GA 1, GC 1	0.0541548	622	2	0.0505869
239:238	430	3	AAT 2, CAT 1, GAC 1, GAG 2, GAT 410, GCT 8, GGT 2, GTG 1, GTT 3	0.0858921	772	3	AAT 2, CAT 1, CCG 1, CCT 1, GAG 3, GAT 753, GCT 7, GTG 1, TAT 2, TCT 1	0.189803	276	3	AGG 1, CAT 1, GAC 1, GCT 8, GAT 264, TAT 1	0.0664298	1478	3	0.114042
236:235	319	4	AAAG 295, AACG 10, AATG 1, ACAG 8, ATAT 1, CAAG 2, GAAG 1	0.06372				0				0	319	4	0.02124
Supplementary Fig. 6B
