# Supplementary material for: Defining the mutation signatures of DNA polymerase θ in cancer genomes
Source: NAR Cancer. 2020 Aug 27;2(3):zcaa017. doi: 10.1093/narcan/zcaa017 (PMC7454005; doi:10.1093/narcan/zcaa017)
Supplement: zcaa017_Supplemental_Files [file zcaa017_supplemental_files.zip › Supplementary Table 6_Summary of Distal end-joining with deletions.xlsx]

## Sheet: 7F2 (POLQ WT)
	7F2 WT_experiment1,mapped count: 1037670					7F2 WT_experiment2,mapped count: 1194458					7F2 WT_experiment3,mapped count: 911417					7F2 WT_Summary of three independent experiments
position of deletion	coverage:130.8,Poisson104.5(P=0.01)					coverage:150.6,Poisson122.3(P=0.01)					coverage:114.9,Poisson90.3(P=0.01)					position of deletion	total mapped count: 3143545						Microhomology mediated distal EJ
start:end	read number_1	deletion length_1	sequence of microhomology_1	length of microhomology (bp)_1	ratio (%)_1	read number_2	deletion length_2	sequence of microhomology_2	length of microhomology (bp)_2	ratio (%)_2	read number_3	deletion length_3	sequence of microhomology_3	length of microhomology (bp)_3	ratio (%)_3	start:end_summary	readnumber_summary	deletion length_summary	sequence of microhomology_summary	length of microhomology (bp)_summary	ratio (%)_summary		microhomology length	experiment 1	experiment 2	experiment 3	AVG	STDEV
165:258	339	94	TAAC	4	0.0326693					0					0	165:258	339	94	TAAC	4	0.0108898		1	14.8956	13.5022	15.925	14.7743	1.21594
170:257	188	88	AT	2	0.0181175	270	88	AT	2	0.0226044					0	170:257	458	88	AT	2	0.013574		2	6.36185	6.07179	5.98189	6.13851	0.19857
175:261	188	87	CA	2	0.0181175	283	87	CA	2	0.0236928					0	175:261	471	87	CA	2	0.0139368		3	3.9687	4.28328	3.88494	4.04564	0.210021
177:284	113	108		0	0.0108898					0					0	177:284	113	108		0	0.00362993		4	6.71842	7.57473	8.59727	7.63014	0.940652
180:261					0					0	197	82	C	1	0.0216147	180:261	197	82	C	1	0.0072049
182:257	640	76		0	0.0616766					0					0	182:257	640	76		0	0.0205589		Fig. 5C
184:258	203	75	T	1	0.0195631					0					0	184:258	203	75	T	1	0.00652102
185:273	294	89	TC	2	0.0283327					0					0	185:273	294	89	TC	2	0.00944424
186:261	116	76	C	1	0.0111789					0					0	186:261	116	76	C	1	0.0037263
189:291	121	103	T	1	0.0116607					0					0	189:291	121	103	T	1	0.00388691
190:258	197	69	T	1	0.0189848					0					0	190:258	197	69	T	1	0.00632828
192:261	146	70	C	1	0.01407					0					0	192:261	146	70	C	1	0.00468999
193:259					0	560	67		0	0.0468832					0	193:259	560	67		0	0.0156277
193:260					0					0	180	68		0	0.0197495	193:260	180	68		0	0.00658316
194:266	142	73	TA	2	0.0136845					0					0	194:266	142	73	TA	2	0.0045615
195:260					0	832	66	ACAG	4	0.069655	480	66	ACAG	4	0.0526652	195:260	1312	66	ACAG	4	0.0407734
197:257					0					0	107	61	A	1	0.01174	197:257	107	61	A	1	0.00391332
198:264					0	227	67	G	1	0.0190044					0	198:264	227	67	G	1	0.00633481
198:270					0	381	73	G	1	0.0318973					0	198:270	381	73	G	1	0.0106324
200:260					0					0	128	61		0	0.0140441	200:260	128	61		0	0.00468136
200:266					0	134	67	T	1	0.0112185					0	200:266	134	67	T	1	0.00373949
200:273	182	74	TCC	3	0.0175393	266	74	TCC	3	0.0222695					0	200:273	448	74	TCC	3	0.0132696
200:281	149	82	TC	2	0.0143591					0					0	200:281	149	82	TC	2	0.00478636
202:261	139	60	C	1	0.0133954	240	60	C	1	0.0200928					0	202:261	379	60	C	1	0.0111627
203:257					0	756	55		0	0.0632923					0	203:257	756	55		0	0.0210974
204:255					0	278	52	GG	2	0.0232742					0	204:255	278	52	GG	2	0.00775805
204:263					0	493	60	GGG	3	0.041274					0	204:263	493	60	GGG	3	0.013758
204:266	190	63		0	0.0183103					0					0	204:266	190	63		0	0.00610342
208:259	222	52	AAC	3	0.0213941	1387	52	AAC	3	0.11612	142	52	AAC	3	0.0155801	208:259	1751	52	AAC	3	0.0510313
208:267					0	138	60	AA	2	0.0115534	156	60	AA	2	0.0171162	208:267	294	60	AA	2	0.00955652
209:257	117	49	A	1	0.0112753	155	49	A	1	0.0129766					0	209:257	272	49	A	1	0.00808395
209:270	223	62		0	0.0214905					0					0	209:270	223	62		0	0.00716348
209:286					0					0	108	78	AC	2	0.0118497	209:286	108	78	AC	2	0.00394989
211:256	141	46	G	1	0.0135881					0					0	211:256	141	46	G	1	0.00452938
211:265	185	55	GT	2	0.0178284					0					0	211:265	185	55	GT	2	0.0059428
212:258	161	47	T	1	0.0155155	283	47	T	1	0.0236928					0	212:258	444	47	T	1	0.0130694
212:269	212	58	TG	2	0.0204304					0					0	212:269	212	58	TG	2	0.00681013
213:264					0	281	52	G	1	0.0235253					0	213:264	281	52	G	1	0.00784177
213:268					0					0	102	56		0	0.0111914	213:268	102	56		0	0.00373045
214:254					0					0	163	41		0	0.0178842	214:254	163	41		0	0.00596141
214:261					0					0	210	48	C	1	0.023041	214:261	210	48	C	1	0.00768035
215:259					0					0	170	45		0	0.0186523	215:259	170	45		0	0.00621742
215:260					0					0	97	46		0	0.0106428	215:260	97	46		0	0.00354759
215:269	121	55	TGG	3	0.0116607					0					0	215:269	121	55	TGG	3	0.00388691
216:263	593	48	GG	2	0.0571473					0	274	48	GG	2	0.0300631	216:263	867	48	GG	2	0.0290701
216:264	138	49	GGT	3	0.013299	492	49	GGT	3	0.0411902	746	49	GGT	3	0.0818506	216:264	1376	49	GGT	3	0.0454466
216:279					0	447	64	GGT	3	0.0374228					0	216:279	447	64	GGT	3	0.0124743
217:253					0	187	37		0	0.0156556					0	217:253	187	37		0	0.00521855
217:260					0					0	244	44		0	0.0267715	217:260	244	44		0	0.00892383
217:261					0	212	45		0	0.0177486					0	217:261	212	45		0	0.00591621
217:268	128	52		0	0.0123353					0					0	217:268	128	52		0	0.00411178
218:258	403	41	T	1	0.038837	421	41	T	1	0.0352461					0	218:258	824	41	T	1	0.0246944
218:260					0	173	43		0	0.0144836					0	218:260	173	43		0	0.00482785
219:258					0					0	544	40	TA	2	0.0596873	219:258	544	40	TA	2	0.0198958
219:261					0					0	97	43		0	0.0106428	219:261	97	43		0	0.00354759
219:266					0					0	156	48	TA	2	0.0171162	219:266	156	48	TA	2	0.0057054
219:273	215	55	T	1	0.0207195					0					0	219:273	215	55	T	1	0.0069065
220:257					0	370	38	AT	2	0.0309764	269	38	AT	2	0.0295145	220:257	639	38	AT	2	0.0201636
220:260					0					0	585	41	A	1	0.0641858	220:260	585	41	A	1	0.0213953
220:268					0					0	113	49	AT	2	0.0123983	220:268	113	49	AT	2	0.00413276
221:257	122	37		0	0.0117571					0					0	221:257	122	37		0	0.00391904
221:281					0					0	263	61	T	1	0.0288562	221:281	263	61	T	1	0.00961872
222:256					0	389	35		0	0.0325671					0	222:256	389	35		0	0.0108557
222:266					0	150	45	T	1	0.012558					0	222:266	150	45	T	1	0.004186
222:269	194	48	TG	2	0.0186957					0					0	222:269	194	48	TG	2	0.00623191
223:257	118	35		0	0.0113716					0					0	223:257	118	35		0	0.00379054
223:263					0					0	382	41	G	1	0.0419128	223:263	382	41	G	1	0.0139709
224:262					0	200	39		0	0.016744					0	224:262	200	39		0	0.00558133
224:273	229	50	T	1	0.0220687	218	50	T	1	0.018251					0	224:273	447	50	T	1	0.0134399
225:257					0					0	142	33		0	0.0155801	225:257	142	33		0	0.00519338
225:260					0	170	36		0	0.0142324					0	225:260	170	36		0	0.00474413
225:264	110	40	G	1	0.0106007					0					0	225:264	110	40	G	1	0.00353356
225:283					0	261	59	GC	2	0.0218509					0	225:283	261	59	GC	2	0.00728364
226:260					0	126	35		0	0.0105487					0	226:260	126	35		0	0.00351624
226:261					0	229	36	C	1	0.0191719					0	226:261	229	36	C	1	0.00639063
226:268					0	182	43		0	0.015237					0	226:268	182	43		0	0.00507901
226:278					0	125	53	C	1	0.010465					0	226:278	125	53	C	1	0.00348833
227:256	314	30		0	0.0302601					0					0	227:256	314	30		0	0.0100867
227:258					0					0	126	32	T	1	0.0138246	227:258	126	32	T	1	0.00460821
227:260					0	265	34		0	0.0221858					0	227:260	265	34		0	0.00739526
228:256					0					0	450	29	G	1	0.0493737	228:256	450	29	G	1	0.0164579
228:260	322	33		0	0.0310311					0					0	228:260	322	33		0	0.0103437
228:263	129	36	G	1	0.0124317					0					0	228:263	129	36	G	1	0.0041439
228:265	336	38	GT	2	0.0323802					0	239	38	GT	2	0.0262229	228:265	575	38	GT	2	0.0195344
228:280					0					0	210	53	GTC	3	0.023041	228:280	210	53	GTC	3	0.00768035
229:269	213	41	T	1	0.0205268					0					0	229:269	213	41	T	1	0.00684225
230:256	118	27		0	0.0113716					0					0	230:256	118	27		0	0.00379054
230:260	476	31		0	0.045872					0					0	230:260	476	31		0	0.0152907
230:263					0	207	34		0	0.01733					0	230:263	207	34		0	0.00577668
230:264					0	277	35		0	0.0231904					0	230:264	277	35		0	0.00773014
230:271					0	243	42		0	0.020344					0	230:271	243	42		0	0.00678132
231:258	119	28	T	1	0.011468					0					0	231:258	119	28	T	1	0.00382267
231:264	110	34		0	0.0106007					0					0	231:264	110	34		0	0.00353356
231:266					0					0	191	36	T	1	0.0209564	231:266	191	36	T	1	0.00698546
231:273	514	43	TC	2	0.0495341					0					0	231:273	514	43	TC	2	0.0165114
232:260					0	248	29		0	0.0207626					0	232:260	248	29		0	0.00692085
232:261					0	472	30	CA	2	0.0395158	125	30	CA	2	0.0137149	232:261	597	30	CA	2	0.0177436
232:272					0					0	247	41		0	0.0271007	232:272	247	41		0	0.00903355
232:278	154	47	C	1	0.0148409					0					0	232:278	154	47	C	1	0.00494698
232:288	121	57	CAT	3	0.0116607					0					0	232:288	121	57	CAT	3	0.00388691
233:257	603	25	AT	2	0.058111	776	25	AT	2	0.0649667	543	25	AT	2	0.0595776	233:257	1922	25	AT	2	0.0608851
233:258					0	233	26		0	0.0195068	178	26		0	0.01953	233:258	411	26		0	0.0130123
233:259					0	340	27	A	1	0.0284648	218	27	A	1	0.0239188	233:259	558	27	A	1	0.0174612
233:261					0					0	295	29		0	0.0323672	233:261	295	29		0	0.0107891
233:265					0					0	201	33		0	0.0220536	233:265	201	33		0	0.00735119
233:267					0					0	183	35	A	1	0.0200786	233:267	183	35	A	1	0.00669287
233:272	212	40	ATC	3	0.0204304					0	143	40	ATC	3	0.0156899	233:272	355	40	ATC	3	0.0120401
234:255					0	132	22		0	0.011051					0	234:255	132	22		0	0.00368368
234:266					0	213	33	T	1	0.0178324	175	33	T	1	0.0192009	234:266	388	33	T	1	0.0123444
234:270	191	37		0	0.0184066					0					0	234:270	191	37		0	0.00613554
234:274					0	171	41		0	0.0143161					0	234:274	171	41		0	0.00477204
235:261	506	27	CA	2	0.0487631	862	27	CA	2	0.0721666	514	27	CA	2	0.0563957	235:261	1882	27	CA	2	0.0591085
235:266					0	161	32		0	0.0134789					0	235:266	161	32		0	0.00449297
235:268					0	187	34		0	0.0156556					0	235:268	187	34		0	0.00521855
235:271					0	249	37		0	0.0208463					0	235:271	249	37		0	0.00694876
235:275	166	41	CA	2	0.0159974					0					0	235:275	166	41	CA	2	0.00533246
235:285	195	51	CA	2	0.0187921	129	51	CA	2	0.0107999					0	235:285	324	51	CA	2	0.00986399
235:288	350	54	CAT	3	0.0337294					0	98	54	CAT	3	0.0107525	235:288	448	54	CAT	3	0.0148273
236:257	2404	22	AT	2	0.231673	1866	22	AT	2	0.156221	859	22	AT	2	0.0942488	236:257	5129	22	AT	2	0.160714
236:259					0	192	24	A	1	0.0160742	632	24	A	1	0.0693426	236:259	824	24	A	1	0.0284723
236:260	307	25	A	1	0.0295855	288	25	A	1	0.0241114	387	25	A	1	0.0424614	236:260	982	25	A	1	0.0320527
236:268	357	33	AT	2	0.034404	253	33	AT	2	0.0211812	660	33	AT	2	0.0724147	236:268	1270	33	AT	2	0.0426666
236:271					0					0	157	36		0	0.0172259	236:271	157	36		0	0.00574197
236:272	186	37	AT	2	0.0179248					0	349	37	AT	2	0.038292	236:272	535	37	AT	2	0.0187389
237:255					0	151	19		0	0.0126417					0	237:255	151	19		0	0.00421391
237:256	274	20		0	0.0264053					0					0	237:256	274	20		0	0.00880177
237:275					0					0	138	39		0	0.0151413	237:275	138	39		0	0.00504709
237:281					0	571	45	T	1	0.0478041					0	237:281	571	45	T	1	0.0159347
238:258	190	21	T	1	0.0183103	330	21	T	1	0.0276276					0	238:258	520	21	T	1	0.0153126
238:260					0	209	23		0	0.0174975	118	23		0	0.0129469	238:260	327	23		0	0.0101481
238:261	136	24		0	0.0131063					0					0	238:261	136	24		0	0.00436876
238:272	384	35		0	0.037006					0					0	238:272	384	35		0	0.0123353
239:255					0	230	17		0	0.0192556					0	239:255	230	17		0	0.00641853
239:257	145	19		0	0.0139736	228	19		0	0.0190882	191	19		0	0.0209564	239:257	564	19		0	0.018006
239:258					0	250	20	T	1	0.02093					0	239:258	250	20	T	1	0.00697667
239:259					0	156	21	T	1	0.0130603					0	239:259	156	21	T	1	0.00435344
239:260	318	22		0	0.0306456					0	125	22		0	0.0137149	239:260	443	22		0	0.0147868
239:265	140	27		0	0.0134918					0					0	239:265	140	27		0	0.00449726
239:266	208	28	T	1	0.0200449					0	109	28	T	1	0.0119594	239:266	317	28	T	1	0.0106681
239:269	508	31	T	1	0.0489558					0	145	31	T	1	0.0159093	239:269	653	31	T	1	0.0216217
239:273	124	35	T	1	0.0119498	275	35	T	1	0.023023					0	239:273	399	35	T	1	0.0116576
240:260					0	470	21		0	0.0393484					0	240:260	470	21		0	0.0131161
240:261	185	22		0	0.0178284					0					0	240:261	185	22		0	0.0059428
240:262					0	183	23		0	0.0153208					0	240:262	183	23		0	0.00510692
240:263					0	247	24		0	0.0206788					0	240:263	247	24		0	0.00689295
240:264					0	219	25		0	0.0183347					0	240:264	219	25		0	0.00611156
240:269					0	1657	30	TGG	3	0.138724	218	30	TGG	3	0.0239188	240:269	1875	30	TGG	3	0.0542143
240:278					0	151	39		0	0.0126417					0	240:278	151	39		0	0.00421391
241:255					0	508	15	GG	2	0.0425297					0	241:255	508	15	GG	2	0.0141766
241:256					0	194	16	G	1	0.0162417	96	16	G	1	0.010533	241:256	290	16	G	1	0.00892491
241:257	198	17		0	0.0190812					0					0	241:257	198	17		0	0.0063604
241:260	368	20		0	0.0354641	1201	20		0	0.100548	181	20		0	0.0198592	241:260	1750	20		0	0.051957
241:261					0	264	21		0	0.0221021					0	241:261	264	21		0	0.00736736
241:262					0					0	104	22		0	0.0114108	241:262	104	22		0	0.0038036
241:263	602	23	GG	2	0.0580146	655	23	GG	2	0.0548366	337	23	GG	2	0.0369754	241:263	1594	23	GG	2	0.0499422
241:264	920	24	GG	2	0.0886602	868	24	GG	2	0.0726689	195	24	GG	2	0.0213953	241:264	1983	24	GG	2	0.0609081
241:269					0					0	120	29		0	0.0131663	241:269	120	29		0	0.00438877
241:279	116	39	GG	2	0.0111789	265	39	GG	2	0.0221858					0	241:279	381	39	GG	2	0.0111216
241:283	277	43	G	1	0.0266944	438	43	G	1	0.0366694					0	241:283	715	43	G	1	0.0211213
242:258					0					0	108	17		0	0.0118497	242:258	108	17		0	0.00394989
242:260	183	19		0	0.0176357	337	19		0	0.0282136	260	19		0	0.028527	242:260	780	19		0	0.0247921
242:261					0					0	102	20		0	0.0111914	242:261	102	20		0	0.00373045
242:263	353	22	G	1	0.0340185					0					0	242:263	353	22	G	1	0.0113395
242:283					0	214	42	GC	2	0.0179161					0	242:283	214	42	GC	2	0.00597203
242:290					0					0	100	49		0	0.0109719	242:290	100	49		0	0.00365731
242:296	120	55	GCAA	4	0.0115644					0					0	242:296	120	55	GCAA	4	0.00385479
243:258	287	16		0	0.0276581					0					0	243:258	287	16		0	0.00921937
243:260	190	18		0	0.0183103					0					0	243:260	190	18		0	0.00610342
243:261	940	19	CA	2	0.0905876	1998	19	CA	2	0.167273	2295	19	CA	2	0.251806	243:261	5233	19	CA	2	0.169889
243:262	144	20		0	0.0138772					0					0	243:262	144	20		0	0.00462575
243:274	425	32	C	1	0.0409571					0					0	243:274	425	32	C	1	0.0136524
244:255	171	12		0	0.0164792	343	12		0	0.028716					0	244:255	514	12		0	0.0150651
244:257	893	14	A	1	0.0860582	1829	14	A	1	0.153124					0	244:257	2722	14	A	1	0.0797273
244:259	1651	16	AA	2	0.159106	2123	16	AA	2	0.177738	1118	16	AA	2	0.122666	244:259	4892	16	AA	2	0.15317
244:260					0	145	17	A	1	0.0121394	406	17	A	1	0.044546	244:260	551	17	A	1	0.0188951
244:267	2051	24	AA	2	0.197654	603	24	AA	2	0.0504831	1086	24	AA	2	0.119155	244:267	3740	24	AA	2	0.122431
244:268	178	25	A	1	0.0171538					0	269	25	A	1	0.0295145	244:268	447	25	A	1	0.0155561
244:271				0	0	133	28		0	0.0111348					0	244:271	133	28		0	0.00371159
244:272	198	29	A	1	0.0190812					0					0	244:272	198	29	A	1	0.0063604
244:280					0	230	37		0	0.0192556					0	244:280	230	37		0	0.00641853
244:281					0					0	155	38		0	0.0170065	244:281	155	38		0	0.00566883
245:256					0					0	199	12		0	0.0218341	245:256	199	12		0	0.00727804
245:257	1057	13	A	1	0.101863	773	13	A	1	0.0647155	1667	13	A	1	0.182902	245:257	3497	13	A	1	0.116493
245:259	1499	15	AA	2	0.144458	1423	15	AA	2	0.119134	1175	15	AA	2	0.12892	245:259	4097	15	AA	2	0.130837
245:262					0	506	18	A	1	0.0423623	689	18	A	1	0.0755966	245:262	1195	18	A	1	0.0393196
245:266					0					0	147	22		0	0.0161287	245:266	147	22		0	0.00537624
245:267					0	320	23	AA	2	0.0267904	856	23	AA	2	0.0939197	245:267	1176	23	AA	2	0.0402367
245:275	132	31		0	0.0127208					0					0	245:275	132	31		0	0.00424027
245:293					0	143	49		0	0.011972					0	245:293	143	49		0	0.00399065
246:257	754	12	A	1	0.0726628	2014	12	A	1	0.168612	1109	12	A	1	0.121679	246:257	3877	12	A	1	0.120984
246:259	181	14	A	1	0.0174429	261	14	A	1	0.0218509	347	14	A	1	0.0380726	246:259	789	14	A	1	0.0257888
246:262					0	942	17	AG	2	0.0788642	1267	17	AG	2	0.139014	246:262	2209	17	AG	2	0.0726262
246:266	359	21		0	0.0345967					0	94	21		0	0.0103136	246:266	453	21		0	0.0149701
246:267					0					0	223	22	A	1	0.0244674	246:267	223	22	A	1	0.0081558
246:272					0	168	27	A	1	0.014065					0	246:272	168	27	A	1	0.00468832
246:274					0					0	109	29		0	0.0119594	246:274	109	29		0	0.00398647
246:276	195	31	A	1	0.0187921					0	136	31	A	1	0.0149218	246:276	331	31	A	1	0.011238
247:255					0	370	9	G	1	0.0309764	168	9	G	1	0.0184328	247:255	538	9	G	1	0.0164697
247:256	2861	10	GA	2	0.275714	3182	10	GA	2	0.266397	1494	10	GA	2	0.163921	247:256	7537	10	GA	2	0.235344
247:257	305	11		0	0.0293928	702	11		0	0.0587714	165	11		0	0.0181037	247:257	1172	11		0	0.0354226
247:259	230	13		0	0.022165					0					0	247:259	230	13		0	0.00738835
247:262					0					0	182	16		0	0.0199689	247:262	182	16		0	0.0066563
247:264					0	367	18	G	1	0.0307252	322	18	G	1	0.0353296	247:264	689	18	G	1	0.0220183
247:267					0					0	239	21		0	0.0262229	247:267	239	21		0	0.00874097
247:270					0	327	24	G	1	0.0273764					0	247:270	327	24	G	1	0.00912548
247:271	126	25	GA	2	0.0121426	745	25	GA	2	0.0623714					0	247:271	871	25	GA	2	0.024838
247:279	193	33	G	1	0.0185994					0					0	247:279	193	33	G	1	0.00619979
248:254	112	7		0	0.0107934					0					0	248:254	112	7		0	0.0035978
248:259	3161	12	AA	2	0.304625	8357	12	AA	2	0.699648	4246	12	AA	2	0.465868	248:259	15764	12	AA	2	0.490047
248:260	208	13	A	1	0.0200449	197	13	A	1	0.0164928	280	13	A	1	0.0307214	248:260	685	13	A	1	0.0224197
248:262					0	172	15	A	1	0.0143998	132	15	A	1	0.0144829	248:262	304	15	A	1	0.00962759
248:267	1489	20	AAT	3	0.143495	2253	20	AAT	3	0.188621	1486	20	AAT	3	0.163043	248:267	5228	20	AAT	3	0.165053
248:268	171	21	A	1	0.0164792	576	21	A	1	0.0482227					0	248:268	747	21	A	1	0.0215673
248:269					0					0	417	22		0	0.0457529	248:269	417	22		0	0.015251
248:276					0	202	29	A	1	0.0169114					0	248:276	202	29	A	1	0.00563715
248:278	135	31		0	0.0130099					0					0	248:278	135	31		0	0.00433664
248:282					0	334	35		0	0.0279625					0	248:282	334	35		0	0.00932082
248:286					0	184	39	A	1	0.0154045					0	248:286	184	39	A	1	0.00513483
249:256	218	8		0	0.0210086					0					0	249:256	218	8		0	0.00700287
249:257	9751	9	AT	2	0.939701	8689	9	AT	2	0.727443	12220	9	AT	2	1.34077	249:257	30660	9	AT	2	1.00264
249:259					0	423	11	A	1	0.0354136	191	11	A	1	0.0209564	249:259	614	11	A	1	0.01879
249:262	469	14	A	1	0.0451974					0					0	249:262	469	14	A	1	0.0150658
249:264					0	228	16		0	0.0190882					0	249:264	228	16		0	0.00636272
249:265					0	134	17		0	0.0112185					0	249:265	134	17		0	0.00373949
249:266	455	18		0	0.0438482	154	18		0	0.0128929	460	18		0	0.0504709	249:266	1069	18		0	0.0357373
249:267					0	945	19	A	1	0.0791154	208	19	A	1	0.0228216	249:267	1153	19	A	1	0.033979
249:270					0					0	344	22		0	0.0377434	249:270	344	22		0	0.0125811
249:272	180	24	AT	2	0.0173466	1061	24	AT	2	0.0888269	1240	24	AT	2	0.136052	249:272	2481	24	AT	2	0.0807418
249:276	450	28	A	1	0.0433664					0	752	28	A	1	0.0825089	249:276	1202	28	A	1	0.0419584
249:279	203	31		0	0.0195631					0					0	249:279	203	31		0	0.00652102
249:284					0					0	168	36		0	0.0184328	249:284	168	36		0	0.00614428
249:285	108	37		0	0.0104079					0					0	249:285	108	37		0	0.00346931
249:286	234	38	A	1	0.0225505	148	38	A	1	0.0123906					0	249:286	382	38	A	1	0.011647
250:255	203	6		0	0.0195631					0					0	250:255	203	6		0	0.00652102
250:257	923	8		0	0.0889493	247	8		0	0.0206788	474	8		0	0.0520069	250:257	1644	8		0	0.0538783
250:259	143	10		0	0.0137809					0	274	10		0	0.0300631	250:259	417	10		0	0.0146147
250:262	128	13		0	0.0123353					0					0	250:262	128	13		0	0.00411178
250:264	243	15		0	0.0234178	307	15		0	0.025702					0	250:264	550	15		0	0.0163733
250:265					0	181	16		0	0.0151533	137	16		0	0.0150315	250:265	318	16		0	0.0100616
250:266	196	17	T	1	0.0188885	313	17	T	1	0.0262044	269	17	T	1	0.0295145	250:266	778	17	T	1	0.0248691
250:270					0	259	21		0	0.0216835					0	250:270	259	21		0	0.00722782
250:279					0					0	575	30		0	0.0630886	250:279	575	30		0	0.0210295
251:256	1056	6		0	0.101766	756	6		0	0.0632923	211	6		0	0.0231508	251:256	2023	6		0	0.0627365
251:257	235	7		0	0.0226469	794	7		0	0.0664737	783	7		0	0.0859102	251:257	1812	7		0	0.0583436
251:258	1138	8	T	1	0.109669	1231	8	T	1	0.103059	2135	8	T	1	0.234251	251:258	4504	8	T	1	0.148993
251:259					0					0	96	9	AT	2	0.010533	251:259	96	9	AT	2	0.00351102
251:260					0	553	10		0	0.0462971	217	10		0	0.0238091	251:260	770	10		0	0.0233687
251:262					0	259	12		0	0.0216835	1117	12		0	0.122556	251:262	1376	12		0	0.04808
251:264					0	175	14		0	0.014651	138	14		0	0.0151413	251:264	313	14		0	0.00993075
251:265	559	15		0	0.0538707					0	132	15		0	0.0144829	251:265	691	15		0	0.0227845
251:266					0	774	16	T	1	0.0647993					0	251:266	774	16	T	1	0.0215998
251:268					0	152	18		0	0.0127254					0	251:268	152	18		0	0.00424181
251:269					0	144	19	T	1	0.0120557	465	19	T	1	0.0510195	251:269	609	19	T	1	0.021025
251:271	158	21		0	0.0152264					0					0	251:271	158	21		0	0.00507547
251:273	913	23	TC	2	0.0879856	541	23	TC	2	0.0452925	296	23	TC	2	0.0324769	251:273	1750	23	TC	2	0.0552517
251:277					0					0	96	27		0	0.010533	251:277	96	27		0	0.00351102
251:281	1162	31	TC	2	0.111982	131	31	TC	2	0.0109673	532	31	TC	2	0.0583706	251:281	1825	31	TC	2	0.0604399
251:290					0	138	40	T	1	0.0115534					0	251:290	138	40	T	1	0.00385112
252:254					0					0	142	3		0	0.0155801	252:254	142	3		0	0.00519338
252:255	135	4		0	0.0130099	520	4		0	0.0435344	112	4		0	0.0122886	252:255	767	4		0	0.0229443
252:256	1365	5		0	0.131545	375	5		0	0.031395	237	5		0	0.0260035	252:256	1977	5		0	0.0629811
252:257	3312	6		0	0.319177	4249	6		0	0.355726	3257	6		0	0.357356	252:257	10818	6		0	0.344086
252:258	323	7		0	0.0311274	422	7		0	0.0353298	297	7		0	0.0325866	252:258	1042	7		0	0.0330146
252:260	3105	9		0	0.299228	1465	9		0	0.12265	1254	9		0	0.137588	252:260	5824	9		0	0.186489
252:261	4553	10	C	1	0.438771	3946	10	C	1	0.330359	3336	10	C	1	0.366023	252:261	11835	10	C	1	0.378385
252:262	127	11		0	0.012239					0					0	252:262	127	11		0	0.00407965
252:263	289	12		0	0.0278509	404	12		0	0.0338229	426	12		0	0.0467404	252:263	1119	12		0	0.036138
252:265	256	14		0	0.0246707					0					0	252:265	256	14		0	0.00822355
252:266	653	15		0	0.0629294					0					0	252:266	653	15		0	0.0209765
252:268	295	17		0	0.0284291	240	17		0	0.0200928	668	17		0	0.0732925	252:268	1203	17		0	0.0406048
252:269	240	18		0	0.0231287	198	18		0	0.0165766					0	252:269	438	18		0	0.0132351
252:272	232	21		0	0.0223578					0	212	21		0	0.0232605	252:272	444	21		0	0.0152061
252:275	761	24	C	1	0.0733374	182	24	C	1	0.015237	409	24	C	1	0.0448752	252:275	1352	24	C	1	0.0444832
252:277	246	26	C	1	0.023707	807	26	C	1	0.067562					0	252:277	1053	26	C	1	0.030423
252:278					0					0	254	27	C	1	0.0278687	252:278	254	27	C	1	0.00928956
252:285	252	34	C	1	0.0242852					0					0	252:285	252	34	C	1	0.00809506
252:288					0	303	37	C	1	0.0253672					0	252:288	303	37	C	1	0.00845572
253:253					0					0	137	1		0	0.0150315	253:253	137	1		0	0.00501051
253:256	998	4		0	0.096177	345	4		0	0.0288834	1120	4		0	0.122886	253:256	2463	4		0	0.0826487
253:257	13527	5		0	1.30359	13044	5		0	1.09204	11984	5		0	1.31488	253:257	38555	5		0	1.23684
253:258	12844	6	TA	2	1.23777	16534	6	TA	2	1.38423	8378	6	TA	2	0.919228	253:258	37756	6	TA	2	1.18041
253:259	212	7		0	0.0204304	445	7		0	0.0372554	486	7		0	0.0533236	253:259	1143	7		0	0.0370031
253:260	324	8		0	0.0312238	716	8		0	0.0599435	637	8		0	0.0698912	253:260	1677	8		0	0.0536862
253:261	1944	9		0	0.187343	1686	9		0	0.141152	1687	9		0	0.185096	253:261	5317	9		0	0.171197
253:262	151	10	C	1	0.0145518	284	10	C	1	0.0237765					0	253:262	435	10	C	1	0.0127761
253:264	292	12		0	0.02814	150	12		0	0.012558					0	253:264	442	12		0	0.013566
253:266	3603	14	TA	2	0.34722	4279	14	TA	2	0.358238	1976	14	TA	2	0.216805	253:266	9858	14	TA	2	0.307421
253:267					0	192	15		0	0.0160742	225	15		0	0.0246868	253:267	417	15		0	0.013587
253:268					0	453	16		0	0.0379252	371	16		0	0.0407058	253:268	824	16		0	0.0262103
253:269	379	17	T	1	0.0365241	549	17	T	1	0.0459623	153	17	T	1	0.016787	253:269	1081	17	T	1	0.0330912
253:270	115	18		0	0.0110825					0	231	18		0	0.0253451	253:270	346	18		0	0.0121426
253:271					0	419	19		0	0.0350787	507	19		0	0.0556277	253:271	926	19		0	0.0302354
253:272					0					0	145	20		0	0.0159093	253:272	145	20		0	0.0053031
253:273	190	21	T	1	0.0183103	129	21	T	1	0.0107999	684	21	T	1	0.075048	253:273	1003	21	T	1	0.0347194
253:277					0					0	186	25		0	0.0204078	253:277	186	25		0	0.00680259
254:254	321	1		0	0.0309347	571	1		0	0.0478041	322	1		0	0.0353296	254:254	1214	1		0	0.0380228
254:255					0					0	145	2		0	0.0159093	254:255	145	2		0	0.0053031
254:256					0	269	3		0	0.0225207	109	3		0	0.0119594	254:256	378	3		0	0.0114934
254:257	41420	4	A	1	3.99164	37323	4	A	1	3.12468	36063	4	A	1	3.95681	254:257	114806	4	A	1	3.69104
254:258	275	5		0	0.0265017	392	5		0	0.0328182	171	5		0	0.018762	254:258	838	5		0	0.0260273
254:260	2211	7	A	1	0.213074	3734	7	A	1	0.31261	2130	7	A	1	0.233702	254:260	8075	7	A	1	0.253129
254:261	237	8		0	0.0228396					0	155	8		0	0.0170065	254:261	392	8		0	0.013282
254:262	62867	9	AGGG	4	6.05848	81623	9	AGGG	4	6.83348	70912	9	AGGG	4	7.78041	254:262	215402	9	AGGG	4	6.89079
254:263	381	10		0	0.0367169	309	10		0	0.0258695	332	10		0	0.0364268	254:263	1022	10		0	0.0330044
254:264	278	11		0	0.0267908	431	11		0	0.0360833					0	254:264	709	11		0	0.020958
254:265					0	916	12		0	0.0766875					0	254:265	916	12		0	0.0255625
254:266					0	153	13		0	0.0128092	174	13		0	0.0190912	254:266	327	13		0	0.0106334
254:268	1639	15	A	1	0.15795	1267	15	A	1	0.106073	684	15	A	1	0.075048	254:268	3590	15	A	1	0.113024
254:270					0	206	17	T	1	0.0172463					0	254:270	206	17	T	1	0.00574877
254:271					0	125	18		0	0.010465					0	254:271	125	18		0	0.00348833
254:272	643	19	A	1	0.0619658	150	19	A	1	0.012558	555	19	A	1	0.0608942	254:272	1348	19	A	1	0.0451393
254:276	355	23	A	1	0.0342113	215	23	A	1	0.0179998	159	23	A	1	0.0174454	254:276	729	23	A	1	0.0232188
254:280	114	27		0	0.0109862					0					0	254:280	114	27		0	0.00366205
254:286					0					0	194	33	A	1	0.0212855	254:286	194	33	A	1	0.00709518
254:287	144	34		0	0.0138772					0					0	254:287	144	34		0	0.00462575
254:299	134	46	AGGG	4	0.0129135					0					0	254:299	134	46	AGGG	4	0.00430452
254:305	126	52	AGG	3	0.0121426					0					0	254:305	126	52	AGG	3	0.00404753
255:255	45177	1	G	1	4.3537	48235	1	G	1	4.03823	48148	1	G	1	5.28276	255:255	141560	1	G	1	4.55823
255:256	1338	2	G	1	0.128943	725	2	G	1	0.060697	1132	2	G	1	0.124202	255:256	3195	2	G	1	0.104614
255:257	5397	3		0	0.520108	5996	3		0	0.501985	4687	3		0	0.514254	255:257	16080	3		0	0.512116
255:258	263	4	A	1	0.0253452	249	4	A	1	0.0208463	286	4	A	1	0.0313797	255:258	798	4	A	1	0.0258571
255:259	641	5		0	0.061773	363	5		0	0.0303904					0	255:259	1004	5		0	0.0307211
255:260	270	6	TA	2	0.0260198					0					0	255:260	270	6	TA	2	0.00867328
255:262	589	8		0	0.0567618	506	8		0	0.0423623	170	8		0	0.0186523	255:262	1265	8		0	0.0392588
255:264	3161	10	GG	2	0.304625	2952	10	GG	2	0.247141	3317	10	GG	2	0.363939	255:264	9430	10	GG	2	0.305235
255:265	1377	11	G	1	0.132701	652	11	G	1	0.0545854	509	11	G	1	0.0558471	255:265	2538	11	G	1	0.0810446
255:266	183	12		0	0.0176357	306	12		0	0.0256183					0	255:266	489	12		0	0.014418
255:267	249	13		0	0.0239961					0	96	13		0	0.010533	255:267	345	13		0	0.0115097
255:268	209	14	TA	2	0.0201413					0					0	255:268	209	14	TA	2	0.00671376
255:270	339	16	GG	2	0.0326693	1487	16	GG	2	0.124492	752	16	GG	2	0.0825089	255:270	2578	16	GG	2	0.0798899
255:271	134	17	G	1	0.0129135	422	17	G	1	0.0353298	427	17	G	1	0.0468501	255:271	983	17	G	1	0.0316978
255:272					0	162	18		0	0.0135626	155	18		0	0.0170065	255:272	317	18		0	0.0101897
255:276					0					0	690	22		0	0.0757063	255:276	690	22		0	0.0252354
255:279	225	25	GG	2	0.0216832					0	514	25	GG	2	0.0563957	255:279	739	25	GG	2	0.0260263
255:280					0	180	26	G	1	0.0150696					0	255:280	180	26	G	1	0.0050232
255:283	210	29	G	1	0.0202376	497	29	G	1	0.0416088					0	255:283	707	29	G	1	0.0206155
255:321	115	67	GG	2	0.0110825					0					0	255:321	115	67	GG	2	0.00369417
256:258	1687	3		0	0.162576	344	3		0	0.0287997	657	3		0	0.0720856	256:258	2688	3		0	0.0878203
256:259	2266	4		0	0.218374	2816	4		0	0.235755	2834	4		0	0.310944	256:259	7916	4		0	0.255025
256:260	1007	5		0	0.0970443	2549	5		0	0.213402	1032	5		0	0.11323	256:260	4588	5		0	0.141226
256:261	543	6		0	0.0523288	387	6		0	0.0323996	987	6		0	0.108293	256:261	1917	6		0	0.0643404
256:262					0					0	346	7		0	0.0379629	256:262	346	7		0	0.0126543
256:263	6488	8	GG	2	0.625247	3899	8	GG	2	0.326424	2361	8	GG	2	0.259047	256:263	12748	8	GG	2	0.403573
256:267	198	12		0	0.0190812	619	12		0	0.0518227	117	12		0	0.0128372	256:267	934	12		0	0.0279137
256:268	632	13		0	0.0609057					0					0	256:268	632	13		0	0.0203019
256:269	1222	14		0	0.117764	733	14		0	0.0613667	488	14		0	0.053543	256:269	2443	14		0	0.0775579
256:270	5354	15	GGAT	4	0.515964	7194	15	GGAT	4	0.602282	6002	15	GGAT	4	0.658535	256:270	18550	15	GGAT	4	0.59226
256:274	200	19		0	0.019274					0					0	256:274	200	19		0	0.00642465
256:276					0	254	21		0	0.0212649					0	256:276	254	21		0	0.00708829
256:279	1644	24	GG	2	0.158432	759	24	GG	2	0.0635435	104	24	GG	2	0.0114108	256:279	2507	24	GG	2	0.0777954
256:283					0	179	28	G	1	0.0149859					0	256:283	179	28	G	1	0.00499529
256:288					0					0	120	33		0	0.0131663	256:288	120	33		0	0.00438877
256:291	142	36	GG	2	0.0136845					0					0	256:291	142	36	GG	2	0.0045615
256:306	244	51	GGA	3	0.0235142	224	51	GGA	3	0.0187533					0	256:306	468	51	GGA	3	0.0140892
257:257	355	1	G	1	0.0342113	453	1	G	1	0.0379252	364	1	G	1	0.0399378	257:257	1172	1	G	1	0.0373581
257:258	244	2		0	0.0235142	1251	2		0	0.104734	287	2		0	0.0314894	257:258	1782	2		0	0.0532458
257:259	389	3		0	0.0374878	666	3		0	0.0557575	297	3		0	0.0325866	257:259	1352	3		0	0.041944
257:260	1219	4		0	0.117475	769	4		0	0.0643807	1178	4		0	0.129249	257:260	3166	4		0	0.103702
257:261	1057	5		0	0.101863	203	5		0	0.0169952					0	257:261	1260	5		0	0.0396193
257:263	1238	7	G	1	0.119306	892	7	G	1	0.0746782	697	7	G	1	0.0764743	257:263	2827	7	G	1	0.0901528
257:266					0					0	100	10	GG	2	0.0109719	257:266	100	10	GG	2	0.00365731
257:267					0					0	215	11		0	0.0235896	257:267	215	11		0	0.00786321
257:268					0	182	12		0	0.015237					0	257:268	182	12		0	0.00507901
257:269	628	13		0	0.0605202	308	13		0	0.0257858					0	257:269	936	13		0	0.0287687
257:270	158	14	G	1	0.0152264					0					0	257:270	158	14	G	1	0.00507547
257:273					0					0	252	17		0	0.0276493	257:273	252	17		0	0.00921642
257:277					0					0	296	21		0	0.0324769	257:277	296	21		0	0.0108256
257:279	206	23	G	1	0.0198522					0	430	23	G	1	0.0471793	257:279	636	23	G	1	0.0223438
258:258	1443	1		0	0.139062	2295	1		0	0.192137	3570	1		0	0.391698	258:258	7308	1		0	0.240966
258:259	7417	2	A	1	0.714774	8284	2	A	1	0.693536	7484	2	A	1	0.821139	258:259	23185	2	A	1	0.74315
258:260	9856	3	A	1	0.94982	10648	3	A	1	0.89145	8899	3	A	1	0.976392	258:260	29403	3	A	1	0.939221
258:261	1850	4		0	0.178284	1026	4		0	0.0858967	2201	4		0	0.241492	258:261	5077	4		0	0.168558
258:262	1663	5	A	1	0.160263	1062	5	A	1	0.0889106	1170	5	A	1	0.128372	258:262	3895	5	A	1	0.125848
258:263					0	355	6		0	0.0297206	423	6		0	0.0464112	258:263	778	6		0	0.0253773
258:266	901	9	AGGG	4	0.0868291	828	9	AGGG	4	0.0693201	963	9	AGGG	4	0.10566	258:266	2692	9	AGGG	4	0.0872696
258:267	1812	10	A	1	0.174622	1360	10	A	1	0.113859	1268	10	A	1	0.139124	258:267	4440	10	A	1	0.142535
258:268	2417	11	AT	2	0.232926	2564	11	AT	2	0.214658	2527	11	AT	2	0.277261	258:268	7508	11	AT	2	0.241615
258:269	363	12		0	0.0349822	488	12		0	0.0408554					0	258:269	851	12		0	0.0252792
258:270					0	307	13		0	0.025702					0	258:270	307	13		0	0.00856734
258:273	541	16		0	0.052136					0	173	16		0	0.0189814	258:273	714	16		0	0.0237058
258:274					0					0	142	17		0	0.0155801	258:274	142	17		0	0.00519338
258:276	767	19	A	1	0.0739156					0	509	19	A	1	0.0558471	258:276	1276	19	A	1	0.0432542
258:278					0	162	21		0	0.0135626					0	258:278	162	21		0	0.00452088
258:286					0					0	140	29	A	1	0.0153607	258:286	140	29	A	1	0.00512023
258:289	151	32	AT	2	0.0145518					0	212	32	AT	2	0.0232605	258:289	363	32	AT	2	0.0126041
259:259	589	1		0	0.0567618	207	1		0	0.01733	359	1		0	0.0393892	259:259	1155	1		0	0.037827
259:262	163	4		0	0.0157083					0	281	4		0	0.0308311	259:262	444	4		0	0.0155131
259:265					0	269	7		0	0.0225207	163	7		0	0.0178842	259:265	432	7		0	0.0134683
259:266	37734	8	TAA	3	3.63642	43647	8	TAA	3	3.65413	32116	8	TAA	3	3.52374	259:266	113497	8	TAA	3	3.60476
259:267					0					0	193	9		0	0.0211758	259:267	193	9		0	0.00705861
259:270	320	12		0	0.0308383					0					0	259:270	320	12		0	0.0102794
259:272	159	14		0	0.0153228	160	14		0	0.0133952					0	259:272	319	14		0	0.00957266
259:274	169	16		0	0.0162865					0	186	16		0	0.0204078	259:274	355	16		0	0.0122314
259:275	381	17		0	0.0367169					0					0	259:275	381	17		0	0.012239
259:278	202	20		0	0.0194667					0					0	259:278	202	20		0	0.0064889
259:280	164	22		0	0.0158046					0					0	259:280	164	22		0	0.00526821
259:281	130	23	T	1	0.0125281	157	23	T	1	0.013144					0	259:281	287	23	T	1	0.00855737
259:284	298	26		0	0.0287182					0					0	259:284	298	26		0	0.00957273
259:289	218	31		0	0.0210086					0	110	31		0	0.0120691	259:289	328	31		0	0.0110259
259:354	125	96	GA	2	0.0120462					0					0	259:354	125	96	GA	2	0.00401541
260:260	5817	1	A	1	0.560583	7512	1	A	1	0.628904	5225	1	A	1	0.573283	260:260	18554	1	A	1	0.58759
260:261	1475	2		0	0.142145	945	2		0	0.0791154	344	2		0	0.0377434	260:261	2764	2		0	0.0863347
260:262	1253	3	A	1	0.120751	1090	3	A	1	0.0912548	1128	3	A	1	0.123763	260:262	3471	3	A	1	0.111923
260:263					0	185	4		0	0.0154882					0	260:263	185	4		0	0.00516273
260:264	297	5		0	0.0286218	353	5		0	0.0295532	339	5		0	0.0371948	260:264	989	5		0	0.0317899
260:265					0					0	93	6		0	0.0102039	260:265	93	6		0	0.0034013
260:266					0	232	7		0	0.019423	236	7		0	0.0258937	260:266	468	7		0	0.0151056
260:268	2668	9	A	1	0.257114	2430	9	A	1	0.20344	2132	9	A	1	0.233921	260:268	7230	9	A	1	0.231492
260:269	263	10		0	0.0253452					0	255	10		0	0.0279784	260:269	518	10		0	0.0177746
260:275					0	261	16		0	0.0218509	479	16		0	0.0525555	260:275	740	16		0	0.0248021
260:276	242	17	A	1	0.0233215					0	112	17	A	1	0.0122886	260:276	354	17	A	1	0.01187
260:284					0					0	143	25		0	0.0156899	260:284	143	25		0	0.00522995
261:262	3880	2	A	1	0.373915	4875	2	A	1	0.408135	3660	2	A	1	0.401572	261:262	12415	2	A	1	0.394541
261:264					0	247	4		0	0.0206788					0	261:264	247	4		0	0.00689295
261:265					0	236	5		0	0.0197579	164	5		0	0.017994	261:265	400	5		0	0.012584
261:266					0	161	6		0	0.0134789					0	261:266	161	6		0	0.00449297
261:267	981	7	A	1	0.0945387	207	7	A	1	0.01733	128	7	A	1	0.0140441	261:267	1316	7	A	1	0.0419709
261:270					0					0	103	10		0	0.0113011	261:270	103	10		0	0.00376703
261:271					0	164	11		0	0.0137301					0	261:271	164	11		0	0.00457669
261:272	178	12	A	1	0.0171538	1624	12	A	1	0.135961	473	12	A	1	0.0518972	261:272	2275	12	A	1	0.0683374
261:274	141	14		0	0.0135881	142	14		0	0.0118882					0	261:274	283	14		0	0.00849212
261:275					0					0	181	15		0	0.0198592	261:275	181	15		0	0.00661973
261:276	666	16	AC	2	0.0641823	505	16	AC	2	0.0422786	428	16	AC	2	0.0469598	261:276	1599	16	AC	2	0.0511402
261:279					0	158	19		0	0.0132278					0	261:279	158	19		0	0.00440925
261:283					0	212	23		0	0.0177486					0	261:283	212	23		0	0.00591621
261:286					0	551	26	AC	2	0.0461297					0	261:286	551	26	AC	2	0.0153766
261:289	423	29	A	1	0.0407644	276	29	A	1	0.0231067					0	261:289	699	29	A	1	0.0212904
262:262	472	1		0	0.0454865	871	1		0	0.0729201	200	1		0	0.0219439	262:262	1543	1		0	0.0467835
262:264	1056	3		0	0.101766	1241	3		0	0.103896	427	3		0	0.0468501	262:264	2724	3		0	0.084171
262:265	236	4		0	0.0227433	229	4		0	0.0191719					0	262:265	465	4		0	0.0139717
262:266					0	354	5		0	0.0296369	91	5		0	0.00998445	262:266	445	5		0	0.0132071
262:267	308	6		0	0.0296819	133	6		0	0.0111348	615	6		0	0.0674773	262:267	1056	6		0	0.036098
262:269	243	8	TAA	3	0.0234178	296	8	TAA	3	0.0247811	249	8	TAA	3	0.0273201	262:269	788	8	TAA	3	0.025173
262:270	362	9		0	0.0348859	353	9		0	0.0295532					0	262:270	715	9		0	0.0214797
262:272					0	187	11		0	0.0156556					0	262:272	187	11		0	0.00521855
262:275					0	165	14	CA	2	0.0138138	354	14	CA	2	0.0388406	262:275	519	14	CA	2	0.0175515
262:278					0	220	17	C	1	0.0184184	215	17	C	1	0.0235896	262:278	435	17	C	1	0.0140027
262:281					0	216	20		0	0.0180835					0	262:281	216	20		0	0.00602784
262:282	144	21	C	1	0.0138772	224	21	C	1	0.0187533	204	21	C	1	0.0223827	262:282	572	21	C	1	0.0183377
262:289					0					0	154	28		0	0.0168968	262:289	154	28		0	0.00563226
263:263					0	239	1		0	0.0200091	254	1		0	0.0278687	263:263	493	1		0	0.0159593
263:264					0					0	108	2		0	0.0118497	263:264	108	2		0	0.00394989
263:266					0	461	4		0	0.0385949					0	263:266	461	4		0	0.012865
263:267	270	5	A	1	0.0260198	241	5	A	1	0.0201765	439	5	A	1	0.0481668	263:267	950	5	A	1	0.0314544
263:268	1209	6	A	1	0.116511					0					0	263:268	1209	6	A	1	0.038837
263:269					0	179	7		0	0.0149859	293	7		0	0.0321477	263:269	472	7		0	0.0157112
263:270					0	206	8		0	0.0172463	234	8		0	0.0256743	263:270	440	8		0	0.0143069
263:274	241	12		0	0.0232251					0					0	263:274	241	12		0	0.0077417
263:355					0					0	135	93	AC	2	0.0148121	263:355	135	93	AC	2	0.00493737
264:264	781	1	G	1	0.0752648	858	1	G	1	0.0718317	556	1	G	1	0.0610039	264:264	2195	1	G	1	0.0693668
264:265					0					0	451	2	G	1	0.0494834	264:265	451	2	G	1	0.0164945
264:267	288	4		0	0.0277545					0	399	4		0	0.043778	264:267	687	4		0	0.0238442
264:270					0	247	7	GG	2	0.0206788					0	264:270	247	7	GG	2	0.00689295
264:282					0					0	148	19		0	0.0162385	264:282	148	19		0	0.00541282
264:284					0	243	21		0	0.020344					0	264:284	243	21		0	0.00678132
265:267	213	3		0	0.0205268					0					0	265:267	213	3		0	0.00684225
265:268	308	4		0	0.0296819					0					0	265:268	308	4		0	0.00989396
265:270	271	6	GG	2	0.0261162					0					0	265:270	271	6	GG	2	0.0087054
265:285					0					0	192	21		0	0.0210661	265:285	192	21		0	0.00702203
265:287	129	23		0	0.0124317					0					0	265:287	129	23		0	0.0041439
266:269	211	4		0	0.020334	205	4		0	0.0171626					0	266:269	416	4		0	0.0124989
266:270					0					0	112	5	G	1	0.0122886	266:270	112	5	G	1	0.00409619
267:267					0					0	165	1		0	0.0181037	267:267	165	1		0	0.00603456
267:269					0	197	3	T	1	0.0164928					0	267:269	197	3	T	1	0.00549761
268:271					0	594	4		0	0.0497297					0	268:271	594	4		0	0.0165766
268:272					0	136	5	A	1	0.0113859					0	268:272	136	5	A	1	0.00379531
268:283	230	16		0	0.022165					0	445	16		0	0.0488251	268:283	675	16		0	0.0236634
269:279					0					0	95	11		0	0.0104233	269:279	95	11		0	0.00347444
270:270					0	186	1		0	0.0155719					0	270:270	186	1		0	0.00519064

## Sheet: 7F2 F7 (POLQ KO)
	F7_experiment1,mapped count: 1098630					F7_experiment2,mapped count: 1128046					F7_experiment3,mapped count: 1178763					F7_Summary of three independent experiments
position of deletion	coverage : 138.5 , Poisson 111.4 (P=0.01)					coverage:142.3 Poisson 114.8 (P=0.01)					coverage : 148.6 , Poisson 120.5 (P=0.01)					position of deletion	total mapped count: 3405439						Microhomology mediated distal EJ
start:end	read number_1	deletion length_1	sequence of microhomology_1	length of microhomology (bp)_1	ratio (%)_1	read number_2	deletion length_2	sequence of microhomology_2	length of microhomology (bp)_2	ratio (%)_2	read number_3	deletion length_3	sequence of microhomology_3	length of microhomology (bp)_3	ratio (%)_3	start:end_summary	readnumber_summary	deletion length_summary	sequence of microhomology_summary	length of microhomology (bp)_summary	ratio (%)_summary		microhomology length	experiment 1	experiment 2	experiment 3	AVG	STDEV
129:272	116	144	GG	2	0.0105586					0					0	129:272	116	144	GG	2	0.00351953		1	17.3481	18.3275	23.1124	19.596	3.0844
191:264					0					0	143	74		0	0.0156899	191:264	143	74		0	0.00522995		2	10.1116	10.4128	12.3399	10.9548	1.20899
193:257					0	153	65		0	0.0135633					0	193:257	153	65		0	0.00452109		3	8.58242	7.9893	10.4005	8.99074	1.25639
194:258					0					0	389	65	TA	2	0.0426808	194:258	389	65	TA	2	0.0142269		4	2.65758	2.58039	3.65223	2.9634	0.597788
195:257	165	63	A	1	0.0150187	143	63	A	1	0.0126768					0	195:257	308	63	A	1	0.00923183
198:257					0					0	1320	60		0	0.144829	198:257	1320	60		0	0.0482765		Fig. 5C
200:273					0	286	74	TCC	3	0.0253536					0	200:273	286	74	TCC	3	0.00845119
201:284	235	84	CC	2	0.0213903					0					0	201:284	235	84	CC	2	0.00713009
202:257	152	56		0	0.0138354					0					0	202:257	152	56		0	0.0046118
202:261					0					0	185	60	C	1	0.0202981	202:261	185	60	C	1	0.00676602
205:258	118	54		0	0.0107406					0					0	205:258	118	54		0	0.00358022
207:274					0					0	182	68	C	1	0.0199689	207:274	182	68	C	1	0.0066563
208:267					0	138	60	AA	2	0.0122335					0	208:267	138	60	AA	2	0.00407785
208:268	224	61	A	1	0.020389					0					0	208:268	224	61	A	1	0.00679634
211:264	194	54	G	1	0.0176584	301	54	G	1	0.0266833					0	211:264	495	54	G	1	0.0147806
215:257	717	43		0	0.0652631					0					0	215:257	717	43		0	0.0217544
216:255					0	139	40	GG	2	0.0123222					0	216:255	139	40	GG	2	0.0041074
216:264					0					0	121	49	GGT	3	0.013276	216:264	121	49	GGT	3	0.00442534
218:276					0	215	59		0	0.0190595					0	218:276	215	59		0	0.00635317
219:258	230	40	TA	2	0.0209352					0					0	219:258	230	40	TA	2	0.00697839
219:261					0	197	43		0	0.0174638					0	219:261	197	43		0	0.00582128
219:266	208	48	TA	2	0.0189327	246	48	TA	2	0.0218076					0	219:266	454	48	TA	2	0.0135801
220:257	185	38	AT	2	0.0168392					0	179	38	AT	2	0.0196397	220:257	364	38	AT	2	0.0121596
220:260	281	41	A	1	0.0255773					0	230	41	A	1	0.0252354	220:260	511	41	A	1	0.0169376
220:262	243	43	A	1	0.0221185					0	331	43	A	1	0.0363171	220:262	574	43	A	1	0.0194785
220:268					0	202	49	AT	2	0.0179071					0	220:268	202	49	AT	2	0.00596902
220:272					0	199	53	AT	2	0.0176411	159	53	AT	2	0.0174454	220:272	358	53	AT	2	0.0116955
220:276					0	178	57	A	1	0.0157795					0	220:276	178	57	A	1	0.00525983
221:257					0					0	194	37		0	0.0212855	221:257	194	37		0	0.00709518
221:266	209	46	T	1	0.0190237					0	457	46	T	1	0.0501417	221:266	666	46	T	1	0.0230551
221:274	545	54		0	0.0496072					0					0	221:274	545	54		0	0.0165357
222:261					0					0	169	40		0	0.0185426	222:261	169	40		0	0.00618085
222:262	359	41		0	0.0326771					0					0	222:262	359	41		0	0.0108924
223:254					0	1366	32	G	1	0.121094					0	223:254	1366	32	G	1	0.0403648
223:256					0	553	34	G	1	0.0490228					0	223:256	553	34	G	1	0.0163409
223:260					0	166	38		0	0.0147157					0	223:260	166	38		0	0.00490524
223:263					0					0	471	41	G	1	0.0516778	223:263	471	41	G	1	0.0172259
223:264					0	197	42	G	1	0.0174638					0	223:264	197	42	G	1	0.00582128
223:265					0	343	43	GT	2	0.0304066	394	43	GT	2	0.0432294	223:265	737	43	GT	2	0.0245453
223:271	164	49	G	1	0.0149277					0					0	223:271	164	49	G	1	0.00497589
224:260					0					0	327	37		0	0.0358782	224:260	327	37		0	0.0119594
224:262					0	299	39		0	0.026506					0	224:262	299	39		0	0.00883534
224:269	152	46	TG	2	0.0138354					0					0	224:269	152	46	TG	2	0.0046118
226:260					0	285	35		0	0.0252649					0	226:260	285	35		0	0.00842164
226:261					0	304	36	C	1	0.0269493					0	226:261	304	36	C	1	0.00898309
226:262					0	200	37		0	0.0177298					0	226:262	200	37		0	0.00590992
226:263	139	38		0	0.0126521					0					0	226:263	139	38		0	0.00421737
227:259					0					0	202	33		0	0.0221633	227:259	202	33		0	0.00738776
227:266	162	40	T	1	0.0147456					0	189	40	T	1	0.0207369	227:266	351	40	T	1	0.0118275
227:269					0					0	207	43	TG	2	0.0227119	227:269	207	43	TG	2	0.00757063
228:265	490	38	GT	2	0.044601	130	38	GT	2	0.0115244	235	38	GT	2	0.025784	228:265	855	38	GT	2	0.0273031
228:280					0	280	53	GTC	3	0.0248217	325	53	GTC	3	0.0356588	228:280	605	53	GTC	3	0.0201601
229:273	360	45	TC	2	0.0327681					0					0	229:273	360	45	TC	2	0.0109227
230:266					0					0	187	37		0	0.0205175	230:266	187	37		0	0.00683917
230:275					0	162	46	C	1	0.0143611					0	230:275	162	46	C	1	0.00478704
230:284	167	55	C	1	0.0152008					0					0	230:284	167	55	C	1	0.00506692
231:264	136	34		0	0.0123791					0					0	231:264	136	34		0	0.00412635
231:266	408	36	T	1	0.0371372					0					0	231:266	408	36	T	1	0.0123791
232:258					0	220	27		0	0.0195028					0	232:258	220	27		0	0.00650092
232:260	1567	29		0	0.142632					0					0	232:260	1567	29		0	0.0475441
232:261	333	30	CA	2	0.0303105	312	30	CA	2	0.0276584	335	30	CA	2	0.036756	232:261	980	30	CA	2	0.031575
232:262	263	31		0	0.0239389					0					0	232:262	263	31		0	0.00797964
232:271					0	340	40		0	0.0301406					0	232:271	340	40		0	0.0100469
232:275	165	44	CA	2	0.0150187					0					0	232:275	165	44	CA	2	0.00500624
232:279	126	48		0	0.0114688	338	48		0	0.0299633					0	232:279	464	48		0	0.0138107
232:285	173	54	CA	2	0.0157469	271	54	CA	2	0.0240238					0	232:285	444	54	CA	2	0.0132569
233:257	2369	25	AT	2	0.215632	2181	25	AT	2	0.193343	2380	25	AT	2	0.261132	233:257	6930	25	AT	2	0.223369
233:259	310	27	A	1	0.028217	892	27	A	1	0.0790748	471	27	A	1	0.0516778	233:259	1673	27	A	1	0.0529898
233:260	633	28	A	1	0.0576172	582	28	A	1	0.0515936	285	28	A	1	0.03127	233:260	1500	28	A	1	0.0468269
233:265	137	33		0	0.0124701	261	33		0	0.0231374	154	33		0	0.0168968	233:265	552	33		0	0.0175014
233:267					0					0	145	35	A	1	0.0159093	233:267	145	35	A	1	0.0053031
233:268					0	142	36	AT	2	0.0125881	647	36	AT	2	0.0709884	233:268	789	36	AT	2	0.0278588
233:270					0					0	239	38		0	0.0262229	233:270	239	38		0	0.00874097
233:272	237	40	ATC	3	0.0215723					0	351	40	ATC	3	0.0385115	233:272	588	40	ATC	3	0.0200279
233:274	182	42		0	0.0165661					0					0	233:274	182	42		0	0.00552203
234:264	182	31		0	0.0165661	253	31		0	0.0224282					0	234:264	435	31		0	0.0129981
234:266	131	33	T	1	0.0119239	1325	33	T	1	0.11746	1846	33	T	1	0.202542	234:266	3302	33	T	1	0.110642
234:271					0	332	38		0	0.0294314					0	234:271	332	38		0	0.00981047
234:281					0					0	1264	48	TC	2	0.138685	234:281	1264	48	TC	2	0.0462284
235:257	479	23		0	0.0435998					0					0	235:257	479	23		0	0.0145333
235:261	622	27	CA	2	0.056616	628	27	CA	2	0.0556715	203	27	CA	2	0.022273	235:261	1453	27	CA	2	0.0448535
235:264					0	559	30		0	0.0495547					0	235:264	559	30		0	0.0165182
235:265					0	665	31		0	0.0589515					0	235:265	665	31		0	0.0196505
235:266					0					0	271	32		0	0.0297339	235:266	271	32		0	0.00991131
235:268	149	34		0	0.0135623					0	248	34		0	0.0272104	235:268	397	34		0	0.0135909
235:271					0	260	37		0	0.0230487					0	235:271	260	37		0	0.0076829
235:275	1516	41	CA	2	0.13799	446	41	CA	2	0.0395374	417	41	CA	2	0.0457529	235:275	2379	41	CA	2	0.0744268
235:285					0					0	144	51	CA	2	0.0157996	235:285	144	51	CA	2	0.00526652
235:288	245	54	CAT	3	0.0223005	338	54	CAT	3	0.0299633					0	235:288	583	54	CAT	3	0.0174213
236:257	4281	22	AT	2	0.389667	5935	22	AT	2	0.526131	3650	22	AT	2	0.400475	236:257	13866	22	AT	2	0.438758
236:258	232	23		0	0.0211172	210	23		0	0.0186163					0	236:258	442	23		0	0.0132445
236:259					0	1119	24	A	1	0.0991981	1166	24	A	1	0.127933	236:259	2285	24	A	1	0.0757102
236:260	556	25	A	1	0.0506085	755	25	A	1	0.0669299	155	25	A	1	0.0170065	236:260	1466	25	A	1	0.0448483
236:265	390	30		0	0.0354988	1084	30		0	0.0960954	198	30		0	0.0217244	236:265	1672	30		0	0.0511062
236:266	388	31		0	0.0353167	352	31		0	0.0312044					0	236:266	740	31		0	0.0221737
236:267	179	32	A	1	0.016293	485	32	A	1	0.0429947	598	32	A	1	0.0656121	236:267	1262	32	A	1	0.0416333
236:268	398	33	AT	2	0.0362269					0	1283	33	AT	2	0.14077	236:268	1681	33	AT	2	0.0589989
236:269	548	34		0	0.0498803	189	34		0	0.0167546	145	34		0	0.0159093	236:269	882	34		0	0.0275147
236:270					0					0	145	35		0	0.0159093	236:270	145	35		0	0.0053031
236:271	240	36		0	0.0218454					0	172	36		0	0.0188717	236:271	412	36		0	0.0135724
236:272	524	37	AT	2	0.0476958					0					0	236:272	524	37	AT	2	0.0158986
236:277					0	374	42		0	0.0331547					0	236:277	374	42		0	0.0110516
236:280					0	293	45		0	0.0259741					0	236:280	293	45		0	0.00865804
237:257	221	21		0	0.020116					0	281	21		0	0.0308311	237:257	502	21		0	0.0169824
237:259					0					0	1049	23		0	0.115096	237:259	1049	23		0	0.0383652
237:264					0					0	167	28		0	0.0183231	237:264	167	28		0	0.00610771
237:266	927	30	T	1	0.0843778	1305	30	T	1	0.115687	260	30	T	1	0.028527	237:266	2492	30	T	1	0.0761972
237:270					0					0	192	34		0	0.0210661	237:270	192	34		0	0.00702203
237:271	122	35		0	0.0111047					0					0	237:271	122	35		0	0.00370158
237:284					0					0	225	48		0	0.0246868	237:284	225	48		0	0.00822894
238:257					0					0	391	20		0	0.0429002	238:257	391	20		0	0.0143001
238:258	314	21	T	1	0.0285811	574	21	T	1	0.0508844	713	21	T	1	0.0782298	238:258	1601	21	T	1	0.0525651
238:260	134	23		0	0.012197	365	23		0	0.0323568	1589	23		0	0.174344	238:260	2088	23		0	0.0729659
238:261					0	231	24		0	0.0204779	653	24		0	0.0716467	238:261	884	24		0	0.0307082
238:263					0					0	133	26		0	0.0145927	238:263	133	26		0	0.00486422
238:265					0	146	28		0	0.0129427					0	238:265	146	28		0	0.00431424
238:266	242	29	T	1	0.0220274	382	29	T	1	0.0338639	795	29	T	1	0.0872268	238:266	1419	29	T	1	0.047706
238:268					0	232	31		0	0.0205665					0	238:268	232	31		0	0.00685551
238:269	174	32	T	1	0.0158379					0					0	238:269	174	32	T	1	0.0052793
238:271	146	34		0	0.0132893					0					0	238:271	146	34		0	0.00442976
238:273	200	36	T	1	0.0182045					0					0	238:273	200	36	T	1	0.00606816
238:275					0	276	38		0	0.0244671					0	238:275	276	38		0	0.0081557
238:279					0					0	210	42		0	0.023041	238:279	210	42		0	0.00768035
239:257	150	19		0	0.0136534					0	568	19		0	0.0623205	239:257	718	19		0	0.0253246
239:258	415	20	T	1	0.0377743	369	20	T	1	0.0327114					0	239:258	784	20	T	1	0.0234953
239:265					0					0	530	27		0	0.0581512	239:265	530	27		0	0.0193837
239:266					0	330	28	T	1	0.0292541					0	239:266	330	28	T	1	0.00975138
239:268	434	30		0	0.0395037					0					0	239:268	434	30		0	0.0131679
239:269	1313	31	T	1	0.119512					0	306	31	T	1	0.0335741	239:269	1619	31	T	1	0.0510289
239:273					0	195	35	T	1	0.0172865	216	35	T	1	0.0236994	239:273	411	35	T	1	0.013662
239:275	159	37		0	0.0144726					0					0	239:275	159	37		0	0.00482419
239:276					0					0	155	38		0	0.0170065	239:276	155	38		0	0.00566883
239:279					0	175	41		0	0.0155136					0	239:279	175	41		0	0.00517118
240:257					0	130	18		0	0.0115244	511	18		0	0.0560665	240:257	641	18		0	0.0225303
240:258					0					0	150	19	T	1	0.0164579	240:258	150	19	T	1	0.00548596
240:260					0	914	21		0	0.0810251					0	240:260	914	21		0	0.0270084
240:261	209	22		0	0.0190237					0					0	240:261	209	22		0	0.00634123
240:262					0	265	23		0	0.0234919					0	240:262	265	23		0	0.00783065
240:264					0	531	25		0	0.0470725					0	240:264	531	25		0	0.0156908
240:265	564	26		0	0.0513367					0					0	240:265	564	26		0	0.0171122
240:266	588	27	T	1	0.0535212	776	27	T	1	0.0687915	213	27	T	1	0.0233702	240:266	1577	27	T	1	0.048561
240:268	430	29		0	0.0391397					0	491	29		0	0.0538722	240:268	921	29		0	0.0310039
240:269	1212	30	TGG	3	0.110319	1856	30	TGG	3	0.164532	567	30	TGG	3	0.0622108	240:269	3635	30	TGG	3	0.112354
240:271					0	277	32		0	0.0245557	231	32		0	0.0253451	240:271	508	32		0	0.0166336
240:273	159	34	T	1	0.0144726					0	277	34	T	1	0.0303922	240:273	436	34	T	1	0.0149549
240:277					0	132	38		0	0.0117017					0	240:277	132	38		0	0.00390055
241:255	499	15	GG	2	0.0454202	1852	15	GG	2	0.164178	845	15	GG	2	0.0927128	241:255	3196	15	GG	2	0.10077
241:257					0	308	17		0	0.0273039					0	241:257	308	17		0	0.00910128
241:260	281	20		0	0.0255773	497	20		0	0.0440585	146	20		0	0.016019	241:260	924	20		0	0.0285516
241:262					0	136	22		0	0.0120562					0	241:262	136	22		0	0.00401875
241:263	153	23	GG	2	0.0139264	1170	23	GG	2	0.103719	574	23	GG	2	0.0629789	241:263	1897	23	GG	2	0.0602082
241:264	971	24	GG	2	0.0883828	897	24	GG	2	0.079518	694	24	GG	2	0.0761452	241:264	2562	24	GG	2	0.0813487
241:265	518	25	G	1	0.0471496	742	25	G	1	0.0657775					0	241:265	1260	25	G	1	0.0376424
241:266					0	231	26		0	0.0204779					0	241:266	231	26		0	0.00682596
241:268	313	28		0	0.02849	448	28		0	0.0397147					0	241:268	761	28		0	0.0227349
241:269	330	29		0	0.0300374					0					0	241:269	330	29		0	0.0100125
241:271					0					0	321	31	G	1	0.0352199	241:271	321	31	G	1	0.01174
241:272					0					0	200	32		0	0.0219439	241:272	200	32		0	0.00731462
241:277	136	37		0	0.0123791					0					0	241:277	136	37		0	0.00412635
241:279	122	39	GG	2	0.0111047	145	39	GG	2	0.0128541	386	39	GG	2	0.0423516	241:279	653	39	GG	2	0.0221035
241:280					0					0	188	40	G	1	0.0206272	241:280	188	40	G	1	0.00687574
242:258					0	373	17		0	0.033066					0	242:258	373	17		0	0.011022
242:259					0	252	18		0	0.0223395					0	242:259	252	18		0	0.0074465
242:260					0	121	19		0	0.0107265	322	19		0	0.0353296	242:260	443	19		0	0.015352
242:263	186	22	G	1	0.0169302					0					0	242:263	186	22	G	1	0.00564339
242:270	153	29	G	1	0.0139264					0					0	242:270	153	29	G	1	0.00464215
242:273	122	32		0	0.0111047					0					0	242:273	122	32		0	0.00370158
242:283	211	42	GC	2	0.0192057	270	42	GC	2	0.0239352					0	242:283	481	42	GC	2	0.0143803
243:261	1150	19	CA	2	0.104676	545	19	CA	2	0.0483136	1350	19	CA	2	0.148121	243:261	3045	19	CA	2	0.10037
243:262					0					0	200	20		0	0.0219439	243:262	200	20		0	0.00731462
243:267					0	573	25		0	0.0507958					0	243:267	573	25		0	0.0169319
243:274	927	32	C	1	0.0843778	272	32	C	1	0.0241125					0	243:274	1199	32	C	1	0.0361634
243:275	293	33	CA	2	0.0266696	216	33	CA	2	0.0191482	408	33	CA	2	0.0447655	243:275	917	33	CA	2	0.0301944
243:287	352	45	C	1	0.0320399					0					0	243:287	352	45	C	1	0.01068
243:288					0	237	46	CA	2	0.0210098					0	243:288	237	46	CA	2	0.00700326
244:257	1031	14	A	1	0.0938442	723	14	A	1	0.0640931	1405	14	A	1	0.154156	244:257	3159	14	A	1	0.104031
244:259	2066	16	AA	2	0.188052	4223	16	AA	2	0.374364	2367	16	AA	2	0.259705	244:259	8656	16	AA	2	0.274041
244:260					0					0	181	17	A	1	0.0198592	244:260	181	17	A	1	0.00661973
244:266	1229	23		0	0.111867					0					0	244:266	1229	23		0	0.0372889
244:267	1774	24	AA	2	0.161474	967	24	AA	2	0.0857235	1944	24	AA	2	0.213294	244:267	4685	24	AA	2	0.153497
244:268	1389	25	A	1	0.12643	996	25	A	1	0.0882943	841	25	A	1	0.0922739	244:268	3226	25	A	1	0.102333
244:272					0					0	584	29	A	1	0.064076	244:272	584	29	A	1	0.0213587
244:273					0					0	135	30		0	0.0148121	244:273	135	30		0	0.00493737
244:277					0					0	152	34		0	0.0166773	244:277	152	34		0	0.00555911
244:282	387	39		0	0.0352257					0					0	244:282	387	39		0	0.0117419
245:257	713	13	A	1	0.064899	1147	13	A	1	0.10168	2147	13	A	1	0.235567	245:257	4007	13	A	1	0.134049
245:259	2607	15	AA	2	0.237296	1691	15	AA	2	0.149905	1449	15	AA	2	0.158983	245:259	5747	15	AA	2	0.182061
245:262	837	18	A	1	0.0761858	935	18	A	1	0.0828867	2360	18	A	1	0.258937	245:262	4132	18	A	1	0.139337
245:265	112	21		0	0.0101945					0					0	245:265	112	21		0	0.00339817
245:266					0	379	22		0	0.0335979	236	22		0	0.0258937	245:266	615	22		0	0.0198306
245:267	801	23	AA	2	0.072909	1800	23	AA	2	0.159568	1402	23	AA	2	0.153826	245:267	4003	23	AA	2	0.128768
245:270	224	26		0	0.020389	193	26		0	0.0171092					0	245:270	417	26		0	0.0124994
245:272	132	28	A	1	0.012015					0					0	245:272	132	28	A	1	0.00400499
245:275					0					0	347	31		0	0.0380726	245:275	347	31		0	0.0126909
245:276	114	32	A	1	0.0103766	509	32	A	1	0.0451223	178	32	A	1	0.01953	245:276	801	32	A	1	0.0250096
245:279					0	163	35		0	0.0144498					0	245:279	163	35		0	0.00481659
245:281	123	37		0	0.0111958					0					0	245:281	123	37		0	0.00373192
246:257	1905	12	A	1	0.173398	3121	12	A	1	0.276673	1481	12	A	1	0.162494	246:257	6507	12	A	1	0.204188
246:259	134	14	A	1	0.012197					0	1475	14	A	1	0.161836	246:259	1609	14	A	1	0.058011
246:262	626	17	AG	2	0.0569801	621	17	AG	2	0.0550509	1800	17	AG	2	0.197495	246:262	3047	17	AG	2	0.103175
246:264	191	19		0	0.0173853					0					0	246:264	191	19		0	0.0057951
246:267	195	22	A	1	0.0177494	1051	22	A	1	0.09317					0	246:267	1246	22	A	1	0.0369731
246:270	116	25		0	0.0105586					0					0	246:270	116	25		0	0.00351953
246:271					0	154	26		0	0.0136519					0	246:271	154	26		0	0.00455064
246:272					0	464	27	A	1	0.0411331	1055	27	A	1	0.115754	246:272	1519	27	A	1	0.0522956
246:274					0	139	29		0	0.0123222					0	246:274	139	29		0	0.0041074
246:276	967	31	A	1	0.0880187					0	233	31	A	1	0.0255646	246:276	1200	31	A	1	0.0378611
246:279					0	208	34		0	0.018439					0	246:279	208	34		0	0.00614632
247:256	3720	10	GA	2	0.338604	1927	10	GA	2	0.170826	1103	10	GA	2	0.12102	247:256	6750	10	GA	2	0.21015
247:257	242	11		0	0.0220274	231	11		0	0.0204779	316	11		0	0.0346713	247:257	789	11		0	0.0257255
247:264	484	18	G	1	0.0440549	540	18	G	1	0.0478704	434	18	G	1	0.0476182	247:264	1458	18	G	1	0.0465145
247:265	886	19	G	1	0.0806459	1147	19	G	1	0.10168	1501	19	G	1	0.164689	247:265	3534	19	G	1	0.115672
247:267					0					0	159	21		0	0.0174454	247:267	159	21		0	0.00581512
247:270	261	24	G	1	0.0237569	1036	24	G	1	0.0918402	174	24	G	1	0.0190912	247:270	1471	24	G	1	0.0448961
247:271	486	25	GA	2	0.0442369	1397	25	GA	2	0.123842	1170	25	GA	2	0.128372	247:271	3053	25	GA	2	0.098817
247:279	974	33	G	1	0.0886559					0					0	247:279	974	33	G	1	0.029552
247:283	143	37	G	1	0.0130162					0					0	247:283	143	37	G	1	0.00433874
248:259	10134	12	AA	2	0.922422	13506	12	AA	2	1.19729	11220	12	AA	2	1.23105	248:259	34860	12	AA	2	1.11692
248:260	1217	13	A	1	0.110774	614	13	A	1	0.0544304	760	13	A	1	0.0833866	248:260	2591	13	A	1	0.0828638
248:261					0	247	14		0	0.0218963	504	14		0	0.0552985	248:261	751	14		0	0.0257316
248:262	855	15	A	1	0.0778242	246	15	A	1	0.0218076	895	15	A	1	0.0981987	248:262	1996	15	A	1	0.0659435
248:267	5947	20	AAT	3	0.541311	6988	20	AAT	3	0.619478	8252	20	AAT	3	0.905403	248:267	21187	20	AAT	3	0.688731
248:268	934	21	A	1	0.085015	576	21	A	1	0.0510617	209	21	A	1	0.0229313	248:268	1719	21	A	1	0.0530027
248:269	182	22		0	0.0165661	747	22		0	0.0662207	458	22		0	0.0502514	248:269	1387	22		0	0.0443461
248:270					0	178	23		0	0.0157795	1970	23		0	0.216147	248:270	2148	23		0	0.0773088
248:273					0					0	169	26		0	0.0185426	248:273	169	26		0	0.00618085
248:276	744	29	A	1	0.0677207					0					0	248:276	744	29	A	1	0.0225736
248:277					0	258	30		0	0.0228714					0	248:277	258	30		0	0.0076238
248:279	279	32		0	0.0253953					0	184	32		0	0.0201883	248:279	463	32		0	0.0151945
248:290					0	196	43		0	0.0173752					0	248:290	196	43		0	0.00579173
249:257	17419	9	AT	2	1.58552	15169	9	AT	2	1.34471	17136	9	AT	2	1.88015	249:257	49724	9	AT	2	1.60346
249:259	790	11	A	1	0.0719077	737	11	A	1	0.0653342	2690	11	A	1	0.295145	249:259	4217	11	A	1	0.144129
249:262					0	1313	14	A	1	0.116396					0	249:262	1313	14	A	1	0.0387987
249:264	269	16		0	0.024485					0					0	249:264	269	16		0	0.00816168
249:265					0	681	17		0	0.0603699					0	249:265	681	17		0	0.0201233
249:266	492	18		0	0.044783	586	18		0	0.0519482	524	18		0	0.0574929	249:266	1602	18		0	0.0514081
249:267	2028	19	A	1	0.184594	763	19	A	1	0.0676391	379	19	A	1	0.0415836	249:267	3170	19	A	1	0.0979387
249:272	1449	24	AT	2	0.131892	1201	24	AT	2	0.106467	1273	24	AT	2	0.139673	249:272	3923	24	AT	2	0.12601
249:276	665	28	A	1	0.0605299	1432	28	A	1	0.126945	985	28	A	1	0.108073	249:276	3082	28	A	1	0.0985162
249:289					0	172	41	AT	2	0.0152476					0	249:289	172	41	AT	2	0.00508254
249:293	178	45		0	0.016202					0					0	249:293	178	45		0	0.00540067
250:253					0					0	371	4		0	0.0407058	250:253	371	4		0	0.0135686
250:255	123	6		0	0.0111958					0					0	250:255	123	6		0	0.00373192
250:256	180	7		0	0.016384	481	7		0	0.0426401					0	250:256	661	7		0	0.0196747
250:257	1162	8		0	0.105768	720	8		0	0.0638272	2822	8		0	0.309628	250:257	4704	8		0	0.159741
250:259	381	10		0	0.0346796	451	10		0	0.0399806	481	10		0	0.052775	250:259	1313	10		0	0.0424784
250:264	538	15		0	0.0489701	353	15		0	0.0312931	272	15		0	0.0298436	250:264	1163	15		0	0.0367023
250:265	314	16		0	0.0285811	340	16		0	0.0301406	725	16		0	0.0795465	250:265	1379	16		0	0.0460894
250:266	1176	17	T	1	0.107042	1162	17	T	1	0.10301	2053	17	T	1	0.225254	250:266	4391	17	T	1	0.145102
250:267	289	18		0	0.0263055	169	18		0	0.0149817	166	18		0	0.0182134	250:267	624	18		0	0.0198335
250:270	224	21		0	0.020389					0					0	250:270	224	21		0	0.00679634
250:271					0	372	22		0	0.0329774	524	22		0	0.0574929	250:271	896	22		0	0.0301568
250:272					0					0	354	23		0	0.0388406	250:272	354	23		0	0.0129469
250:279	919	30		0	0.0836496					0					0	250:279	919	30		0	0.0278832
250:281					0	280	32	T	1	0.0248217					0	250:281	280	32	T	1	0.00827389
250:379	159	130	T	1	0.0144726					0					0	250:379	159	130	T	1	0.00482419
251:255	245	5		0	0.0223005					0					0	251:255	245	5		0	0.0074335
251:256					0	353	6		0	0.0312931	193	6		0	0.0211758	251:256	546	6		0	0.0174896
251:257	669	7		0	0.060894	2090	7		0	0.185276	2967	7		0	0.325537	251:257	5726	7		0	0.190569
251:258	3674	8	T	1	0.334417	5865	8	T	1	0.519926	3854	8	T	1	0.422858	251:258	13393	8	T	1	0.425733
251:260	1014	10		0	0.0922968	391	10		0	0.0346617	776	10		0	0.0851421	251:260	2181	10		0	0.0707002
251:261					0	343	11		0	0.0304066					0	251:261	343	11		0	0.0101355
251:262	229	12		0	0.0208441	251	12		0	0.0222509	1120	12		0	0.122886	251:262	1600	12		0	0.0553269
251:263					0					0	126	13		0	0.0138246	251:263	126	13		0	0.00460821
251:264					0	788	14		0	0.0698553					0	251:264	788	14		0	0.0232851
251:265	198	15		0	0.0180224					0	309	15		0	0.0339033	251:265	507	15		0	0.0173086
251:266	1632	16	T	1	0.148549	1464	16	T	1	0.129782	2431	16	T	1	0.266728	251:266	5527	16	T	1	0.181686
251:268	632	18		0	0.0575262	293	18		0	0.0259741	651	18		0	0.0714272	251:268	1576	18		0	0.0516425
251:269	466	19	T	1	0.0424165	715	19	T	1	0.0633839	477	19	T	1	0.0523361	251:269	1658	19	T	1	0.0527122
251:273	1365	23	TC	2	0.124246	1256	23	TC	2	0.111343	1557	23	TC	2	0.170833	251:273	4178	23	TC	2	0.135474
251:275					0	152	25		0	0.0134746					0	251:275	152	25		0	0.00449154
251:276					0	390	26		0	0.0345731					0	251:276	390	26		0	0.0115244
251:277	115	27		0	0.0104676	300	27		0	0.0265947					0	251:277	415	27		0	0.0123541
251:278	120	28		0	0.0109227					0					0	251:278	120	28		0	0.0036409
251:280					0					0	174	30		0	0.0190912	251:280	174	30		0	0.00636372
252:255	408	4		0	0.0371372	145	4		0	0.0128541	145	4		0	0.0159093	252:255	698	4		0	0.0219668
252:256	456	5		0	0.0415062	1562	5		0	0.13847	1767	5		0	0.193874	252:256	3785	5		0	0.124617
252:257	5896	6		0	0.536668	3748	6		0	0.332256	3834	6		0	0.420664	252:257	13478	6		0	0.429863
252:258	415	7		0	0.0377743	249	7		0	0.0220736	889	7		0	0.0975404	252:258	1553	7		0	0.0524628
252:260	1830	9		0	0.166571	1311	9		0	0.116219	1838	9		0	0.201664	252:260	4979	9		0	0.161485
252:261	922	10	C	1	0.0839227	1543	10	C	1	0.136785	2852	10	C	1	0.312919	252:261	5317	10	C	1	0.177876
252:262	173	11		0	0.0157469	221	11		0	0.0195914					0	252:262	394	11		0	0.0117794
252:263					0	264	12		0	0.0234033					0	252:263	264	12		0	0.0078011
252:264	410	13		0	0.0373192	332	13		0	0.0294314	330	13		0	0.0362074	252:264	1072	13		0	0.0343193
252:265	501	14		0	0.0456023	518	14		0	0.0459201					0	252:265	1019	14		0	0.0305075
252:266	624	15		0	0.056798	675	15		0	0.059838					0	252:266	1299	15		0	0.0388787
252:268	547	17		0	0.0497893	819	17		0	0.0726034	1434	17		0	0.157337	252:268	2800	17		0	0.0932434
252:269					0	134	18		0	0.0118789	148	18		0	0.0162385	252:269	282	18		0	0.00937247
252:271					0					0	331	20		0	0.0363171	252:271	331	20		0	0.0121057
252:275	702	24	C	1	0.0638978	249	24	C	1	0.0220736					0	252:275	951	24	C	1	0.0286571
252:277	405	26	C	1	0.0368641	615	26	C	1	0.0545191	643	26	C	1	0.0705495	252:277	1663	26	C	1	0.0539775
252:278	456	27	C	1	0.0415062	116	27	C	1	0.0102833	735	27	C	1	0.0806437	252:278	1307	27	C	1	0.0441444
252:279					0	281	28		0	0.0249103					0	252:279	281	28		0	0.00830344
252:284	1420	33	C	1	0.129252					0	523	33	C	1	0.0573832	252:284	1943	33	C	1	0.0622117
252:285					0					0	131	34	C	1	0.0143732	252:285	131	34	C	1	0.00479107
252:287	316	36	C	1	0.0287631					0					0	252:287	316	36	C	1	0.0095877
252:318	156	67	C	1	0.0141995					0					0	252:318	156	67	C	1	0.00473317
253:256	553	4		0	0.0503354	599	4		0	0.0531007	1563	4		0	0.171491	253:256	2715	4		0	0.0916424
253:257	12365	5		0	1.12549	11743	5		0	1.041	16799	5		0	1.84317	253:257	40907	5		0	1.33656
253:258	22989	6	TA	2	2.09252	25504	6	TA	2	2.2609	19391	6	TA	2	2.12757	253:258	67884	6	TA	2	2.16033
253:259	230	7		0	0.0209352	214	7		0	0.0189709	472	7		0	0.0517875	253:259	916	7		0	0.0305645
253:260	728	8		0	0.0662643	448	8		0	0.0397147	774	8		0	0.0849227	253:260	1950	8		0	0.0636339
253:261	781	9		0	0.0710885	583	9		0	0.0516823	1116	9		0	0.122447	253:261	2480	9		0	0.0817392
253:263	298	11		0	0.0271247	280	11		0	0.0248217	330	11		0	0.0362074	253:263	908	11		0	0.0293846
253:264					0	162	12		0	0.0143611					0	253:264	162	12		0	0.00478704
253:265					0	491	13		0	0.0435266	229	13		0	0.0251257	253:265	720	13		0	0.0228841
253:266	9964	14	TA	2	0.906948	11555	14	TA	2	1.02434	8737	14	TA	2	0.958617	253:266	30256	14	TA	2	0.963301
253:267	702	15		0	0.0638978	725	15		0	0.0642704	266	15		0	0.0291853	253:267	1693	15		0	0.0524512
253:268	517	16		0	0.0470586	310	16		0	0.0274811	318	16		0	0.0348907	253:268	1145	16		0	0.0364768
253:269	873	17	T	1	0.0794626	2192	17	T	1	0.194318	743	17	T	1	0.0815214	253:269	3808	17	T	1	0.118434
253:270	171	18		0	0.0155648					0	144	18		0	0.0157996	253:270	315	18		0	0.0104548
253:273	159	21	T	1	0.0144726	772	21	T	1	0.0684369	1330	21	T	1	0.145927	253:273	2261	21	T	1	0.0762787
253:274					0	330	22		0	0.0292541					0	253:274	330	22		0	0.00975138
253:277	164	25		0	0.0149277					0					0	253:277	164	25		0	0.00497589
254:254	399	1		0	0.036318	250	1		0	0.0221622	304	1		0	0.0333547	254:254	953	1		0	0.0306116
254:256	483	3		0	0.0439638	815	3		0	0.0722488					0	254:256	1298	3		0	0.0387376
254:257	44424	4	A	1	4.04358	42848	4	A	1	3.79843	42080	4	A	1	4.61699	254:257	129352	4	A	1	4.153
254:258					0	368	5		0	0.0326228					0	254:258	368	5		0	0.0108743
254:260	2603	7	A	1	0.236931	3652	7	A	1	0.323746	2052	7	A	1	0.225144	254:260	8307	7	A	1	0.26194
254:261	145	8		0	0.0131983	192	8		0	0.0170206	502	8		0	0.0550791	254:261	839	8		0	0.0284326
254:262	21213	9	AGGG	4	1.93086	17283	9	AGGG	4	1.53212	21424	9	AGGG	4	2.35063	254:262	59920	9	AGGG	4	1.93787
254:263	274	10		0	0.0249402					0	199	10		0	0.0218341	254:263	473	10		0	0.0155914
254:264	494	11		0	0.0449651					0					0	254:264	494	11		0	0.0149884
254:265	182	12		0	0.0165661	214	12		0	0.0189709					0	254:265	396	12		0	0.0118456
254:268	3378	15	A	1	0.307474	3477	15	A	1	0.308232	1956	15	A	1	0.214611	254:268	8811	15	A	1	0.276772
254:271	1191	18		0	0.108408	198	18		0	0.0175525					0	254:271	1389	18		0	0.0419867
254:272	326	19	A	1	0.0296733	2344	19	A	1	0.207793	1702	19	A	1	0.186742	254:272	4372	19	A	1	0.141403
254:276	485	23	A	1	0.0441459	1587	23	A	1	0.140686	1317	23	A	1	0.1445	254:276	3389	23	A	1	0.109777
254:277	150	24		0	0.0136534					0					0	254:277	150	24		0	0.00455112
254:279					0					0	152	26		0	0.0166773	254:279	152	26		0	0.00555911
254:286	185	33	A	1	0.0168392					0	350	33	A	1	0.0384017	254:286	535	33	A	1	0.0184136
254:289					0	167	36	A	1	0.0148044					0	254:289	167	36	A	1	0.00493479
255:255	40590	1	G	1	3.6946	35910	1	G	1	3.18338	43685	1	G	1	4.79309	255:255	120185	1	G	1	3.89036
255:256	1266	2	G	1	0.115234	1260	2	G	1	0.111698	913	2	G	1	0.100174	255:256	3439	2	G	1	0.109035
255:257	7618	3		0	0.693409	3791	3		0	0.336068	7354	3		0	0.806875	255:257	18763	3		0	0.612117
255:258	303	4	A	1	0.0275798	613	4	A	1	0.0543418	309	4	A	1	0.0339033	255:258	1225	4	A	1	0.0386083
255:259	649	5		0	0.0590736					0	686	5		0	0.0752674	255:259	1335	5		0	0.0447803
255:260	175	6	TA	2	0.0159289	176	6	TA	2	0.0156022	131	6	TA	2	0.0143732	255:260	482	6	TA	2	0.0153015
255:262	428	8		0	0.0389576	376	8		0	0.033332	503	8		0	0.0551888	255:262	1307	8		0	0.0424928
255:264	5176	10	GG	2	0.471132	4770	10	GG	2	0.422855	4937	10	GG	2	0.541684	255:264	14883	10	GG	2	0.478557
255:265	2569	11	G	1	0.233837	2077	11	G	1	0.184124	2508	11	G	1	0.275176	255:265	7154	11	G	1	0.231045
255:266	164	12		0	0.0149277	174	12		0	0.0154249	268	12		0	0.0294048	255:266	606	12		0	0.0199191
255:267	277	13		0	0.0252132	505	13		0	0.0447677	527	13		0	0.0578221	255:267	1309	13		0	0.042601
255:270	2237	16	GG	2	0.203617	1310	16	GG	2	0.11613	2362	16	GG	2	0.259157	255:270	5909	16	GG	2	0.192968
255:271	233	17	G	1	0.0212082	969	17	G	1	0.0859008					0	255:271	1202	17	G	1	0.035703
255:272	136	18		0	0.0123791					0					0	255:272	136	18		0	0.00412635
255:274					0					0	246	20		0	0.0269909	255:274	246	20		0	0.00899698
255:275	231	21		0	0.0210262	138	21		0	0.0122335					0	255:275	369	21		0	0.0110866
255:276	143	22		0	0.0130162					0					0	255:276	143	22		0	0.00433874
255:279	116	25	GG	2	0.0105586	181	25	GG	2	0.0160454	209	25	GG	2	0.0229313	255:279	506	25	GG	2	0.0165118
255:283	371	29	G	1	0.0337693					0					0	255:283	371	29	G	1	0.0112564
255:324	128	70	GG	2	0.0116509					0					0	255:324	128	70	GG	2	0.00388362
255:358	170	104	TA	2	0.0154738					0					0	255:358	170	104	TA	2	0.00515794
256:258					0	326	3		0	0.0288995	763	3		0	0.0837158	256:258	1089	3		0	0.0375384
256:259	3223	4		0	0.293365	2945	4		0	0.261071	2036	4		0	0.223388	256:259	8204	4		0	0.259275
256:260	2049	5		0	0.186505	1536	5		0	0.136165	1621	5		0	0.177855	256:260	5206	5		0	0.166842
256:261	991	6		0	0.0902033	1800	6		0	0.159568	1494	6		0	0.163921	256:261	4285	6		0	0.137897
256:263	4134	8	GG	2	0.376287	3438	8	GG	2	0.304775	4571	8	GG	2	0.501527	256:263	12143	8	GG	2	0.394196
256:267	532	12		0	0.0484239					0					0	256:267	532	12		0	0.0161413
256:268	859	13		0	0.0781883	769	13		0	0.068171	205	13		0	0.0224924	256:268	1833	13		0	0.0562839
256:269	2076	14		0	0.188963	862	14		0	0.0764153	700	14		0	0.0768035	256:269	3638	14		0	0.11406
256:270	7834	15	GGAT	4	0.71307	11680	15	GGAT	4	1.03542	11693	15	GGAT	4	1.28295	256:270	31207	15	GGAT	4	1.01048
256:273					0	161	18		0	0.0142725	154	18		0	0.0168968	256:273	315	18		0	0.0103897
256:275	349	20		0	0.0317668					0					0	256:275	349	20		0	0.0105889
256:276					0					0	133	21		0	0.0145927	256:276	133	21		0	0.00486422
256:277					0	470	22		0	0.041665	598	22		0	0.0656121	256:277	1068	22		0	0.035759
256:278	556	23		0	0.0506085	180	23		0	0.0159568					0	256:278	736	23		0	0.0221884
256:279					0	673	24	GG	2	0.0596607					0	256:279	673	24	GG	2	0.0198869
256:283	134	28	G	1	0.012197	227	28	G	1	0.0201233					0	256:283	361	28	G	1	0.0107734
256:300	173	45	GG	2	0.0157469					0					0	256:300	173	45	GG	2	0.00524896
257:257	295	1	G	1	0.0268516	228	1	G	1	0.0202119	347	1	G	1	0.0380726	257:257	870	1	G	1	0.0283787
257:258					0					0	446	2		0	0.0489348	257:258	446	2		0	0.0163116
257:259	272	3		0	0.0247581	777	3		0	0.0688802	470	3		0	0.0515681	257:259	1519	3		0	0.0484021
257:260	370	4		0	0.0336783	633	4		0	0.0561147	989	4		0	0.108512	257:260	1992	4		0	0.0661018
257:261	226	5		0	0.0205711	286	5		0	0.0253536					0	257:261	512	5		0	0.0153082
257:263	520	7	G	1	0.0473317	1311	7	G	1	0.116219	1690	7	G	1	0.185426	257:263	3521	7	G	1	0.116325
257:267	135	11		0	0.012288	311	11		0	0.0275698					0	257:267	446	11		0	0.0132859
257:268					0	566	12		0	0.0501753	349	12		0	0.038292	257:268	915	12		0	0.0294891
257:269	608	13		0	0.0553417	659	13		0	0.0584196	480	13		0	0.0526652	257:269	1747	13		0	0.0554755
257:270	115	14	G	1	0.0104676	234	14	G	1	0.0207438					0	257:270	349	14	G	1	0.0104038
257:273	271	17		0	0.0246671					0	158	17		0	0.0173356	257:273	429	17		0	0.0140009
257:275	136	19		0	0.0123791					0					0	257:275	136	19		0	0.00412635
257:278	243	22		0	0.0221185					0	138	22		0	0.0151413	257:278	381	22		0	0.0124199
257:283					0	475	27	G	1	0.0421082	284	27	G	1	0.0311603	257:283	759	27	G	1	0.0244228
257:309					0					0	152	53	G	1	0.0166773	257:309	152	53	G	1	0.00555911
258:258	1214	1		0	0.110501	270	1		0	0.0239352	1617	1		0	0.177416	258:258	3101	1		0	0.103951
258:259	6240	2	A	1	0.56798	9365	2	A	1	0.830197	8613	2	A	1	0.945012	258:259	24218	2	A	1	0.781063
258:260	9344	3	A	1	0.850514	8591	3	A	1	0.761582	15258	3	A	1	1.6741	258:260	33193	3	A	1	1.0954
258:261	2689	4		0	0.244759	370	4		0	0.0328001	764	4		0	0.0838255	258:261	3823	4		0	0.120462
258:262	892	5	A	1	0.081192	1200	5	A	1	0.106379	1292	5	A	1	0.141757	258:262	3384	5	A	1	0.109776
258:266	150	9	AGGG	4	0.0136534	145	9	AGGG	4	0.0128541	170	9	AGGG	4	0.0186523	258:266	465	9	AGGG	4	0.0150532
258:267	1710	10	A	1	0.155648	4261	10	A	1	0.377733	3773	10	A	1	0.413971	258:267	9744	10	A	1	0.315784
258:268	6025	11	AT	2	0.54841	7403	11	AT	2	0.656268	10505	11	AT	2	1.1526	258:268	23933	11	AT	2	0.78576
258:269					0					0	597	12		0	0.0655024	258:269	597	12		0	0.0218341
258:273					0					0	360	16		0	0.0394989	258:273	360	16		0	0.0131663
258:276	169	19	A	1	0.0153828	831	19	A	1	0.0736672					0	258:276	1000	19	A	1	0.0296833
258:277	310	20		0	0.028217					0	155	20		0	0.0170065	258:277	465	20		0	0.0150745
258:286					0					0	280	29	A	1	0.0307214	258:286	280	29	A	1	0.0102405
258:289	420	32	AT	2	0.0382294	413	32	AT	2	0.036612	715	32	AT	2	0.0784493	258:289	1548	32	AT	2	0.0510969
259:259	281	1		0	0.0255773					0	300	1		0	0.0329158	259:259	581	1		0	0.0194977
259:261					0					0	127	3	A	1	0.0139343	259:261	127	3	A	1	0.00464478
259:262					0					0	158	4		0	0.0173356	259:262	158	4		0	0.00577855
259:265	194	7		0	0.0176584					0					0	259:265	194	7		0	0.00588612
259:266	86019	8	TAA	3	7.82966	79843	8	TAA	3	7.07799	84252	8	TAA	3	9.24407	259:266	250114	8	TAA	3	8.05057
259:267	400	9		0	0.036409	1008	9		0	0.0893581	294	9		0	0.0322575	259:267	1702	9		0	0.0526748
259:272					0					0	224	14		0	0.0245771	259:272	224	14		0	0.00819237
259:279					0					0	302	21		0	0.0331352	259:279	302	21		0	0.0110451
259:281	126	23	T	1	0.0114688					0	482	23	T	1	0.0528847	259:281	608	23	T	1	0.0214512
259:284					0					0	129	26		0	0.0141538	259:284	129	26		0	0.00471793
260:260	7900	1	A	1	0.719077	10581	1	A	1	0.937994	6213	1	A	1	0.681686	260:260	24694	1	A	1	0.779586
260:261	774	2		0	0.0704514	1020	2		0	0.0904218	488	2		0	0.053543	260:261	2282	2		0	0.0714721
260:262	1717	3	A	1	0.156286	1653	3	A	1	0.146537	3210	3	A	1	0.352199	260:262	6580	3	A	1	0.21834
260:264					0	369	5		0	0.0327114	409	5		0	0.0448752	260:264	778	5		0	0.0258622
260:265	128	6		0	0.0116509					0					0	260:265	128	6		0	0.00388362
260:266	220	7		0	0.0200249	239	7		0	0.0211871	150	7		0	0.0164579	260:266	609	7		0	0.0192233
260:268	13470	9	A	1	1.22607	11524	9	A	1	1.02159	12439	9	A	1	1.3648	260:268	37433	9	A	1	1.20415
260:269	774	10		0	0.0704514	350	10		0	0.0310271	430	10		0	0.0471793	260:269	1554	10		0	0.0495526
260:271					0					0	164	12		0	0.017994	260:271	164	12		0	0.00599799
260:272	552	13	A	1	0.0502444	1137	13	A	1	0.100794	235	13	A	1	0.025784	260:272	1924	13	A	1	0.0589407
260:273	209	14		0	0.0190237					0	497	14		0	0.0545305	260:273	706	14		0	0.0245181
260:276	299	17	A	1	0.0272157	700	17	A	1	0.0620542	955	17	A	1	0.104782	260:276	1954	17	A	1	0.0646839
260:278	248	19		0	0.0225736					0					0	260:278	248	19		0	0.00752452
260:289	123	30	A	1	0.0111958	163	30	A	1	0.0144498					0	260:289	286	30	A	1	0.00854851
261:262	4664	2	A	1	0.424529	7336	2	A	1	0.650328	6184	2	A	1	0.678504	261:262	18184	2	A	1	0.584454
261:264	696	4		0	0.0633516	272	4		0	0.0241125	166	4		0	0.0182134	261:264	1134	4		0	0.0352258
261:265	194	5		0	0.0176584	213	5		0	0.0188822					0	261:265	407	5		0	0.0121802
261:266					0	263	6		0	0.0233147	146	6		0	0.016019	261:266	409	6		0	0.0131112
261:267	2025	7	A	1	0.18432	1656	7	A	1	0.146803	1511	7	A	1	0.165786	261:267	5192	7	A	1	0.165636
261:270					0	320	10		0	0.0283676					0	261:270	320	10		0	0.00945588
261:272	1058	12	A	1	0.0963018	2746	12	A	1	0.24343	2156	12	A	1	0.236555	261:272	5960	12	A	1	0.192095
261:276	1179	16	AC	2	0.107315	1464	16	AC	2	0.129782	2346	16	AC	2	0.257401	261:276	4989	16	AC	2	0.164833
261:284	330	24		0	0.0300374					0					0	261:284	330	24		0	0.0100125
261:289	321	29	A	1	0.0292182					0					0	261:289	321	29	A	1	0.0097394
262:262	412	1		0	0.0375013	369	1		0	0.0327114					0	262:262	781	1		0	0.0234042
262:264	305	3		0	0.0277618	1323	3		0	0.117282	1064	3		0	0.116741	262:264	2692	3		0	0.0872619
262:265	704	4		0	0.0640798					0	831	4		0	0.0911767	262:265	1535	4		0	0.0517522
262:266					0	862	5		0	0.0764153					0	262:266	862	5		0	0.0254718
262:267					0	245	6		0	0.021719					0	262:267	245	6		0	0.00723966
262:269	629	8	TAA	3	0.0572531	532	8	TAA	3	0.0471612	691	8	TAA	3	0.075816	262:269	1852	8	TAA	3	0.0600768
262:270	691	9		0	0.0628965	1011	9		0	0.089624	628	9		0	0.0689037	262:270	2330	9		0	0.0738081
262:272	263	11		0	0.0239389	194	11		0	0.0171979					0	262:272	457	11		0	0.0137123
262:274					0	252	13	C	1	0.0223395	1033	13	C	1	0.11334	262:274	1285	13	C	1	0.0452265
262:276					0	408	15		0	0.0361687					0	262:276	408	15		0	0.0120562
262:278					0					0	154	17	C	1	0.0168968	262:278	154	17	C	1	0.00563226
262:279					0	217	18		0	0.0192368					0	262:279	217	18		0	0.00641227
262:280	159	19		0	0.0144726					0					0	262:280	159	19		0	0.00482419
262:281	659	20		0	0.0599838					0					0	262:281	659	20		0	0.0199946
262:282					0	225	21	C	1	0.019946					0	262:282	225	21	C	1	0.00664867
262:284					0					0	197	23	C	1	0.0216147	262:284	197	23	C	1	0.0072049
262:302	145	41		0	0.0131983					0					0	262:302	145	41		0	0.00439942
263:263					0					0	178	1		0	0.01953	263:263	178	1		0	0.00651001
263:264					0					0	517	2		0	0.0567249	263:264	517	2		0	0.0189083
263:267	282	5	A	1	0.0256683	583	5	A	1	0.0516823	319	5	A	1	0.0350004	263:267	1184	5	A	1	0.0374504
263:268	298	6	A	1	0.0271247	259	6	A	1	0.0229601	405	6	A	1	0.0444363	263:268	962	6	A	1	0.031507
263:269					0					0	473	7		0	0.0518972	263:269	473	7		0	0.0172991
263:270	953	8		0	0.0867444	126	8		0	0.0111698	822	8		0	0.0901892	263:270	1901	8		0	0.0627011
263:277					0	278	15		0	0.0246444					0	263:277	278	15		0	0.0082148
264:264	1196	1	G	1	0.108863	671	1	G	1	0.0594834	305	1	G	1	0.0334644	264:264	2172	1	G	1	0.0672702
265:268					0	421	4		0	0.0373212					0	265:268	421	4		0	0.0124404
265:273					0	279	9		0	0.024733					0	265:273	279	9		0	0.00824434
265:279					0					0	233	15	GGT	3	0.0255646	265:279	233	15	GGT	3	0.00852153
266:269	226	4		0	0.0205711					0					0	266:269	226	4		0	0.00685702
266:273					0	692	8		0	0.061345					0	266:273	692	8		0	0.0204483
267:267	125	1		0	0.0113778					0					0	267:267	125	1		0	0.0037926
267:268					0	207	2		0	0.0183503					0	267:268	207	2		0	0.00611677
267:270	118	4		0	0.0107406					0					0	267:270	118	4		0	0.00358022
268:272					0					0	275	5	A	1	0.0301728	268:272	275	5	A	1	0.0100576

## Sheet: 7F2 F10 (POLQ KO)
	F10_experiment1,mappedcount: 1031397					F10_experiment2,mappedcount: 1170860					F10_experiment3,mappedcount: 809145					F10_Summary of three independent experiments
position of deletion	coverage :130.1 , Poisson 103.8 (P=0.01)					coverage:147.6 Poisson 119.6 (P=0.01)					coverage : 102.0 , Poisson 78.8 (P=0.01)					position of deletion	total mappedcount: 3011402						Microhomology mediated distal EJ
start:end	read number_1	deletion length_1	sequence of microhomology_1	length of microhomology (bp)_1	ratio (%)_1	read number_2	deletion length_2	sequence of microhomology_2	length of microhomology (bp)_2	ratio (%)_2	read number_3	deletion length_3	sequence of microhomology_3	length of microhomology (bp)_3	ratio (%)_3	start:end_summary	readnumber_summary	deletion length_summary	sequence of microhomology_summary	length of microhomology (bp)_summary	ratio (%)_summary		microhomology length	experiment 1	experiment 2	experiment 3	AVG	STDEV
160:257					0	139	98		0	0.0123222					0	160:257	139	98		0	0.0041074		1	16.8394	20.6117	18.8511	18.7674	1.88757
176:257					0					0	243	82	AT	2	0.0266618	176:257	243	82	AT	2	0.00888726		2	12.437	13.5056	11.1431	12.3619	1.18303
188:258					0	142	71	T	1	0.0125881					0	188:258	142	71	T	1	0.00419605		3	9.09	10.2801	9.16781	9.51263	0.665766
188:266	109	79	T	1	0.0105682					0					0	188:266	109	79	T	1	0.00352273		4	3.03453	3.51652	3.37716	3.3094	0.24804
190:258	182	69	T	1	0.017646					0					0	190:258	182	69	T	1	0.00588199
194:258	146	65	TA	2	0.0141556					0					0	194:258	146	65	TA	2	0.00471852		Fig. 5C
195:257	234	63	A	1	0.0226877					0					0	195:257	234	63	A	1	0.00756256
200:265					0					0	320	66		0	0.0351102	200:265	320	66		0	0.0117034
200:266	111	67	T	1	0.0107621					0					0	200:266	111	67	T	1	0.00358737
200:272	144	73		0	0.0139616					0					0	200:272	144	73		0	0.00465388
201:277					0	211	77	CC	2	0.0187049					0	201:277	211	77	CC	2	0.00623497
203:258	516	56	T	1	0.0500292					0					0	203:258	516	56	T	1	0.0166764
203:273					0					0	134	71	T	1	0.0147024	203:273	134	71	T	1	0.00490079
208:259	461	52	AAC	3	0.0446967					0	898	52	AAC	3	0.0985279	208:259	1359	52	AAC	3	0.0477415
208:267					0	127	60	AA	2	0.0112584					0	208:267	127	60	AA	2	0.0037528
209:276					0					0	225	68	AC	2	0.0246868	209:276	225	68	AC	2	0.00822894
211:265					0					0	142	55	GT	2	0.0155801	211:265	142	55	GT	2	0.00519338
211:270					0	702	60	G	1	0.0622315					0	211:270	702	60	G	1	0.0207438
212:269					0			NG		0	634	58	TG	2	0.069562	212:269	634	58	NG	2	0.0231873
212:273					0					0	127	62	T	1	0.0139343	212:273	127	62	T	1	0.00464478
212:275	581	64		0	0.0563314					0					0	212:275	581	64		0	0.0187771
213:264					0	135	52	G	1	0.0119676					0	213:264	135	52	G	1	0.0039892
213:265					0					0	121	53	G	1	0.013276	213:265	121	53	G	1	0.00442534
215:266					0					0	204	52	T	1	0.0223827	215:266	204	52	T	1	0.00746091
215:269					0					0	188	55	TGG	3	0.0206272	215:269	188	55	TGG	3	0.00687574
216:255					0	257	40	GG	2	0.0227828					0	216:255	257	40	GG	2	0.00759425
216:263					0	132	48	GG	2	0.0117017					0	216:263	132	48	GG	2	0.00390055
217:278					0	174	62		0	0.0154249					0	217:278	174	62		0	0.00514163
218:258	165	41	T	1	0.0159977					0	114	41	T	1	0.012508	218:258	279	41	T	1	0.00950191
219:266					0	355	48	TA	2	0.0314703					0	219:266	355	48	TA	2	0.0104901
219:269					0					0	201	51	T	1	0.0220536	219:269	201	51	T	1	0.00735119
220:257					0	348	38	AT	2	0.0308498	544	38	AT	2	0.0596873	220:257	892	38	AT	2	0.030179
220:260	131	41	A	1	0.0127012					0					0	220:260	131	41	A	1	0.00423374
220:268	371	49	AT	2	0.0359706					0					0	220:268	371	49	AT	2	0.0119902
220:269					0					0	96	50		0	0.010533	220:269	96	50		0	0.00351102
220:272					0	240	53	AT	2	0.0212757					0	220:272	240	53	AT	2	0.00709191
222:258					0					0	1308	37	T	1	0.143513	222:258	1308	37	T	1	0.0478376
223:257					0	251	35		0	0.0222509					0	223:257	251	35		0	0.00741696
223:263	179	41	G	1	0.0173551					0					0	223:263	179	41	G	1	0.00578503
223:265					0	601	43	GT	2	0.053278	98	43	GT	2	0.0107525	223:265	699	43	GT	2	0.0213435
224:258					0					0	3122	35	T	1	0.342544	224:258	3122	35	T	1	0.114181
224:260	1519	37		0	0.147276	164	37		0	0.0145384					0	224:260	1683	37		0	0.0539381
224:267	371	44		0	0.0359706					0					0	224:267	371	44		0	0.0119902
224:270					0					0	178	47		0	0.01953	224:270	178	47		0	0.00651001
224:275					0					0	99	52		0	0.0108622	224:275	99	52		0	0.00362074
225:264					0	311	40	G	1	0.0275698					0	225:264	311	40	G	1	0.00918993
226:261	274	36	C	1	0.0265659					0					0	226:261	274	36	C	1	0.0088553
226:269	127	44		0	0.0123134					0					0	226:269	127	44		0	0.00410447
226:288	251	63	C	1	0.0243359					0					0	226:288	251	63	C	1	0.00811197
227:257					0	808	31		0	0.0716283					0	227:257	808	31		0	0.0238761
227:266					0	768	40	T	1	0.0680823					0	227:266	768	40	T	1	0.0226941
228:256	117	29	G	1	0.0113438					0					0	228:256	117	29	G	1	0.00378128
228:257	1132	30		0	0.109754	269	30		0	0.0238465					0	228:257	1401	30		0	0.0445335
228:258					0					0	104	31		0	0.0114108	228:258	104	31		0	0.0038036
228:263					0	163	36	G	1	0.0144498					0	228:263	163	36	G	1	0.00481659
228:265					0	713	38	GT	2	0.0632066	603	38	GT	2	0.0661607	228:265	1316	38	GT	2	0.0431225
228:276					0	246	49		0	0.0218076					0	228:276	246	49		0	0.00726921
229:258	384	30	T	1	0.0372311	191	30	T	1	0.0169319					0	229:258	575	30	T	1	0.0180543
230:257					0	1215	28		0	0.107708	161	28		0	0.0176648	230:257	1376	28		0	0.0417911
230:260					0	601	31		0	0.053278					0	230:260	601	31		0	0.0177593
230:277	149	48	C	1	0.0144464					0					0	230:277	149	48	C	1	0.00481548
231:256					0					0	852	26		0	0.0934808	231:256	852	26		0	0.0311603
231:257					0	320	27		0	0.0283676					0	231:257	320	27		0	0.00945588
231:258	207	28	T	1	0.0200699	254	28	T	1	0.0225168	205	28	T	1	0.0224924	231:258	666	28	T	1	0.021693
231:259	173	29		0	0.0167734					0					0	231:259	173	29		0	0.00559112
231:260	412	30		0	0.0399458					0					0	231:260	412	30		0	0.0133153
231:261					0	509	31		0	0.0451223					0	231:261	509	31		0	0.0150408
231:266					0					0	1037	36	T	1	0.113779	231:266	1037	36	T	1	0.0379263
231:269	317	39	T	1	0.030735					0					0	231:269	317	39	T	1	0.010245
231:273					0	188	43	TC	2	0.016666	412	43	TC	2	0.0452043	231:273	600	43	TC	2	0.0206234
231:281					0	633	51	TC	2	0.0561147					0	231:281	633	51	TC	2	0.0187049
232:254					0					0	93	23		0	0.0102039	232:254	93	23		0	0.0034013
232:261	256	30	CA	2	0.0248207	521	30	CA	2	0.0461861	262	30	CA	2	0.0287464	232:261	1039	30	CA	2	0.0332511
232:263					0	637	32		0	0.0564693					0	232:263	637	32		0	0.0188231
232:264					0	208	33		0	0.018439					0	232:264	208	33		0	0.00614632
232:265					0	126	34		0	0.0111698					0	232:265	126	34		0	0.00372325
232:266					0					0	231	35		0	0.0253451	232:266	231	35		0	0.00844838
232:271					0					0	356	40		0	0.0390601	232:271	356	40		0	0.01302
232:275	716	44	CA	2	0.0694204					0	144	44	CA	2	0.0157996	232:275	860	44	CA	2	0.0284067
232:277					0	598	46	C	1	0.053012					0	232:277	598	46	C	1	0.0176707
232:285					0	176	54	CA	2	0.0156022					0	232:285	176	54	CA	2	0.00520073
233:253					0	232	21	A	1	0.0205665					0	233:253	232	21	A	1	0.00685551
233:257	7747	25	AT	2	0.751117	4176	25	AT	2	0.370198	6000	25	AT	2	0.658316	233:257	17923	25	AT	2	0.59321
233:258					0	511	26		0	0.0452996	117	26		0	0.0128372	233:258	628	26		0	0.0193789
233:259	487	27	A	1	0.0472175	1221	27	A	1	0.10824	417	27	A	1	0.0457529	233:259	2125	27	A	1	0.0670702
233:260	114	28	A	1	0.011053	609	28	A	1	0.0539872	2031	28	A	1	0.22284	233:260	2754	28	A	1	0.09596
233:261					0	130	29		0	0.0115244					0	233:261	130	29		0	0.00384145
233:264					0					0	174	32		0	0.0190912	233:264	174	32		0	0.00636372
233:265	396	33		0	0.0383945	680	33		0	0.0602812	930	33		0	0.102039	233:265	2006	33		0	0.0669049
233:266					0	953	34		0	0.0844824	344	34		0	0.0377434	233:266	1297	34		0	0.0407419
233:267	1637	35	A	1	0.158717	607	35	A	1	0.0538099	442	35	A	1	0.0484959	233:267	2686	35	A	1	0.0870075
233:268	194	36	AT	2	0.0188094	1326	36	AT	2	0.117548	306	36	AT	2	0.0335741	233:268	1826	36	AT	2	0.056644
233:269	282	37		0	0.0273416					0					0	233:269	282	37		0	0.00911385
233:270	164	38		0	0.0159008					0					0	233:270	164	38		0	0.00530025
233:271					0					0	97	39		0	0.0106428	233:271	97	39		0	0.00354759
233:272	733	40	ATC	3	0.0710687	1325	40	ATC	3	0.11746	3108	40	ATC	3	0.341007	233:272	5166	40	ATC	3	0.176512
233:274					0					0	171	42		0	0.018762	233:274	171	42		0	0.006254
234:256					0					0	468	23		0	0.0513486	234:256	468	23		0	0.0171162
234:259					0					0	347	26		0	0.0380726	234:259	347	26		0	0.0126909
234:262					0					0	151	29		0	0.0165676	234:262	151	29		0	0.00552254
234:264					0	260	31		0	0.0230487					0	234:264	260	31		0	0.0076829
234:266	1062	33	T	1	0.102967	3786	33	T	1	0.335625	1420	33	T	1	0.155801	234:266	6268	33	T	1	0.198131
234:270					0	145	37		0	0.0128541					0	234:270	145	37		0	0.0042847
234:271	265	38		0	0.0256933	358	38		0	0.0317363					0	234:271	623	38		0	0.0191432
234:274					0	189	41		0	0.0167546					0	234:274	189	41		0	0.00558488
234:281	783	48	TC	2	0.0759165					0					0	234:281	783	48	TC	2	0.0253055
235:257					0	859	23		0	0.0761494	180	23		0	0.0197495	235:257	1039	23		0	0.0319663
235:260					0	124	26		0	0.0109925					0	235:260	124	26		0	0.00366415
235:261	1042	27	CA	2	0.101028	979	27	CA	2	0.0867872	220	27	CA	2	0.0241382	235:261	2241	27	CA	2	0.0706512
235:262					0	265	28		0	0.0234919					0	235:262	265	28		0	0.00783065
235:266					0					0	473	32		0	0.0518972	235:266	473	32		0	0.0172991
235:269					0	132	35		0	0.0117017	184	35		0	0.0201883	235:269	316	35		0	0.01063
235:275	148	41	CA	2	0.0143495	2262	41	CA	2	0.200524					0	235:275	2410	41	CA	2	0.0716244
235:277					0	344	43	C	1	0.0304952					0	235:277	344	43	C	1	0.0101651
235:285					0	183	51	CA	2	0.0162227					0	235:285	183	51	CA	2	0.00540758
235:287					0					0	100	53	C	1	0.0109719	235:287	100	53	C	1	0.00365731
235:288					0					0	94	54	CAT	3	0.0103136	235:288	94	54	CAT	3	0.00343787
236:257	6619	22	AT	2	0.641751	5157	22	AT	2	0.457162	3529	22	AT	2	0.387199	236:257	15305	22	AT	2	0.495371
236:258					0					0	203	23		0	0.022273	236:258	203	23		0	0.00742434
236:259	223	24	A	1	0.0216212	446	24	A	1	0.0395374	1323	24	A	1	0.145159	236:259	1992	24	A	1	0.0687724
236:260	2200	25	A	1	0.213303	310	25	A	1	0.0274811	253	25	A	1	0.027759	236:260	2763	25	A	1	0.0895143
236:261					0					0	93	26		0	0.0102039	236:261	93	26		0	0.0034013
236:265					0					0	131	30		0	0.0143732	236:265	131	30		0	0.00479107
236:267	301	32	A	1	0.0291837	797	32	A	1	0.0706531	104	32	A	1	0.0114108	236:267	1202	32	A	1	0.0370826
236:268	1711	33	AT	2	0.165892	1762	33	AT	2	0.156199	427	33	AT	2	0.0468501	236:268	3900	33	AT	2	0.12298
236:269					0					0	125	34		0	0.0137149	236:269	125	34		0	0.00457164
236:270					0					0	125	35		0	0.0137149	236:270	125	35		0	0.00457164
236:272	172	37	AT	2	0.0166764	569	37	AT	2	0.0504412	1193	37	AT	2	0.130895	236:272	1934	37	AT	2	0.0660042
236:273					0	194	38		0	0.0171979					0	236:273	194	38		0	0.00573263
236:277					0					0	129	42		0	0.0141538	236:277	129	42		0	0.00471793
237:257	343	21		0	0.0332559					0					0	237:257	343	21		0	0.0110853
237:262					0					0	211	26		0	0.0231508	237:262	211	26		0	0.00771692
237:264	311	28		0	0.0301533					0					0	237:264	311	28		0	0.0100511
237:265	159	29		0	0.015416					0					0	237:265	159	29		0	0.00513866
237:266	1128	30	T	1	0.109366	3548	30	T	1	0.314526	769	30	T	1	0.0843741	237:266	5445	30	T	1	0.169422
237:267					0	164	31		0	0.0145384					0	237:267	164	31		0	0.00484614
237:272	161	36		0	0.0156099					0					0	237:272	161	36		0	0.0052033
237:274	189	38		0	0.0183247	201	38		0	0.0178184					0	237:274	390	38		0	0.0120477
237:281					0					0	164	45	T	1	0.017994	237:281	164	45	T	1	0.00599799
237:293					0					0	157	57	T	1	0.0172259	237:293	157	57	T	1	0.00574197
238:256	280	19		0	0.0271476					0					0	238:256	280	19		0	0.00904922
238:257	597	20		0	0.0578827	690	20		0	0.0611677	80	20		0	0.00877754	238:257	1367	20		0	0.0426093
238:258	141	21	T	1	0.0136708	253	21	T	1	0.0224282	594	21	T	1	0.0651732	238:258	988	21	T	1	0.0337574
238:260					0					0	284	23		0	0.0311603	238:260	284	23		0	0.0103868
238:261	399	24		0	0.0386854					0					0	238:261	399	24		0	0.0128951
238:264	113	27		0	0.010956	323	27		0	0.0286336					0	238:264	436	27		0	0.0131965
238:266	143	29	T	1	0.0138647	273	29	T	1	0.0242011	877	29	T	1	0.0962238	238:266	1293	29	T	1	0.0447632
238:268					0					0	158	31		0	0.0173356	238:268	158	31		0	0.00577855
238:269	521	32	T	1	0.050514	668	32	T	1	0.0592174	440	32	T	1	0.0482765	238:269	1629	32	T	1	0.0526693
238:271					0	173	34		0	0.0153363					0	238:271	173	34		0	0.00511208
238:275	159	38		0	0.015416					0	419	38		0	0.0459724	238:275	578	38		0	0.0204628
239:257					0	174	19		0	0.0154249	94	19		0	0.0103136	239:257	268	19		0	0.0085795
239:258	128	20	T	1	0.0124104	148	20	T	1	0.01312	166	20	T	1	0.0182134	239:258	442	20	T	1	0.0145813
239:260	122	22		0	0.0118286	1173	22		0	0.103985	99	22		0	0.0108622	239:260	1394	22		0	0.0422253
239:261	214	23		0	0.0207486					0	458	23		0	0.0502514	239:261	672	23		0	0.0236667
239:265					0	147	27		0	0.0130314					0	239:265	147	27		0	0.00434379
239:266	1354	28	T	1	0.131278	829	28	T	1	0.0734899	169	28	T	1	0.0185426	239:266	2352	28	T	1	0.0744369
239:268	304	30		0	0.0294746	146	30		0	0.0129427	351	30		0	0.0385115	239:268	801	30		0	0.0269763
239:269	684	31	T	1	0.0663178	559	31	T	1	0.0495547	2354	31	T	1	0.258279	239:269	3597	31	T	1	0.124717
239:271	667	33		0	0.0646696					0					0	239:271	667	33		0	0.0215565
239:273	436	35	T	1	0.0422728	674	35	T	1	0.0597493	356	35	T	1	0.0390601	239:273	1466	35	T	1	0.0470274
239:276					0					0	151	38		0	0.0165676	239:276	151	38		0	0.00552254
239:280					0	187	42		0	0.0165773					0	239:280	187	42		0	0.00552578
239:281					0	137	43	T	1	0.0121449					0	239:281	137	43	T	1	0.0040483
239:284	104	46		0	0.0100834					0					0	239:284	104	46		0	0.00336114
239:288					0					0	82	50		0	0.00899698	239:288	82	50		0	0.00299899
240:257	161	18		0	0.0156099					0					0	240:257	161	18		0	0.0052033
240:258					0	131	19	T	1	0.011613	85	19	T	1	0.00932614	240:258	216	19	T	1	0.00697971
240:260					0	346	21		0	0.0306725	199	21		0	0.0218341	240:260	545	21		0	0.0175022
240:261					0	164	22		0	0.0145384	111	22		0	0.0121788	240:261	275	22		0	0.00890575
240:263	294	24		0	0.028505					0					0	240:263	294	24		0	0.00950168
240:264	184	25		0	0.0178399					0	329	25		0	0.0360976	240:264	513	25		0	0.0179792
240:265	232	26		0	0.0224938					0					0	240:265	232	26		0	0.00749792
240:266	604	27	T	1	0.0585613	729	27	T	1	0.064625	115	27	T	1	0.0126177	240:266	1448	27	T	1	0.045268
240:268	315	29		0	0.0305411					0	545	29		0	0.059797	240:268	860	29		0	0.0301127
240:269	334	30	TGG	3	0.0323833	372	30	TGG	3	0.0329774	1344	30	TGG	3	0.147463	240:269	2050	30	TGG	3	0.0709411
240:271	168	32		0	0.0162886					0	1100	32		0	0.120691	240:271	1268	32		0	0.0456599
240:272	317	33		0	0.030735					0					0	240:272	317	33		0	0.010245
240:273	559	34	T	1	0.0541983	999	34	T	1	0.0885602	84	34	T	1	0.00921642	240:273	1642	34	T	1	0.0506583
240:277	176	38		0	0.0170642					0					0	240:277	176	38		0	0.00568808
240:278	303	39		0	0.0293776					0					0	240:278	303	39		0	0.00979254
240:280	230	41		0	0.0222999					0					0	240:280	230	41		0	0.00743328
241:255	127	15	GG	2	0.0123134	321	15	GG	2	0.0284563	684	15	GG	2	0.075048	241:255	1132	15	GG	2	0.0386059
241:256	519	16	G	1	0.0503201					0					0	241:256	519	16	G	1	0.0167734
241:257					0	466	17		0	0.0413104	117	17		0	0.0128372	241:257	583	17		0	0.0180492
241:258	130	18		0	0.0126043	168	18		0	0.014893					0	241:258	298	18		0	0.00916576
241:260	127	20		0	0.0123134	824	20		0	0.0730467					0	241:260	951	20		0	0.0284534
241:262	276	22		0	0.0267598					0	458	22		0	0.0502514	241:262	734	22		0	0.0256704
241:263	282	23	GG	2	0.0273416	272	23	GG	2	0.0241125	330	23	GG	2	0.0362074	241:263	884	23	GG	2	0.0292205
241:264	1377	24	GG	2	0.133508	2807	24	GG	2	0.248837	1190	24	GG	2	0.130566	241:264	5374	24	GG	2	0.170971
241:265	110	25	G	1	0.0106651	175	25	G	1	0.0155136					0	241:265	285	25	G	1	0.00872623
241:268	273	28		0	0.026469	583	28		0	0.0516823	197	28		0	0.0216147	241:268	1053	28		0	0.0332553
241:269	513	29		0	0.0497384	137	29		0	0.0121449					0	241:269	650	29		0	0.0206278
241:271					0					0	105	31	G	1	0.0115205	241:271	105	31	G	1	0.00384017
241:275	734	35		0	0.0711656					0					0	241:275	734	35		0	0.0237219
241:277					0					0	139	37		0	0.015251	241:277	139	37		0	0.00508366
241:283					0	157	43	G	1	0.0139179					0	241:283	157	43	G	1	0.00463929
242:259					0	190	18		0	0.0168433					0	242:259	190	18		0	0.00561443
242:260					0	189	19		0	0.0167546	117	19		0	0.0128372	242:260	306	19		0	0.00986393
242:262	114	21		0	0.011053	218	21		0	0.0193255					0	242:262	332	21		0	0.0101261
242:263	239	22	G	1	0.0231725					0	92	22	G	1	0.0100942	242:263	331	22	G	1	0.0110889
242:268					0	471	27		0	0.0417536					0	242:268	471	27		0	0.0139179
242:270					0	460	29	G	1	0.0407785					0	242:270	460	29	G	1	0.0135928
242:283	139	42	GC	2	0.0134769	196	42	GC	2	0.0173752					0	242:283	335	42	GC	2	0.010284
243:258					0	165	16		0	0.0146271					0	243:258	165	16		0	0.00487569
243:261					0	2239	19	CA	2	0.198485	1691	19	CA	2	0.185535	243:261	3930	19	CA	2	0.128007
243:262	405	20		0	0.0392671					0					0	243:262	405	20		0	0.013089
243:267	113	25		0	0.010956					0					0	243:267	113	25		0	0.003652
243:268					0					0	117	26		0	0.0128372	243:268	117	26		0	0.00427905
243:269					0	238	27		0	0.0210984					0	243:269	238	27		0	0.00703281
243:273					0	178	31		0	0.0157795	210	31		0	0.023041	243:273	388	31		0	0.0129402
243:274	415	32	C	1	0.0402367					0	131	32	C	1	0.0143732	243:274	546	32	C	1	0.0182033
243:275	192	33	CA	2	0.0186155	485	33	CA	2	0.0429947	212	33	CA	2	0.0232605	243:275	889	33	CA	2	0.0282902
243:277					0	289	35	C	1	0.0256195					0	243:277	289	35	C	1	0.00853984
243:278					0					0	124	36	C	1	0.0136052	243:278	124	36	C	1	0.00453506
243:288	132	46	CA	2	0.0127982					0	117	46	CA	2	0.0128372	243:288	249	46	CA	2	0.00854511
244:257	1137	14	A	1	0.110239	513	14	A	1	0.0454769	690	14	A	1	0.0757063	244:257	2340	14	A	1	0.0771407
244:259	2939	16	AA	2	0.284953	3233	16	AA	2	0.286602	1669	16	AA	2	0.183121	244:259	7841	16	AA	2	0.251559
244:260	147	17	A	1	0.0142525	637	17	A	1	0.0564693	246	17	A	1	0.0269909	244:260	1030	17	A	1	0.0325709
244:261	158	18		0	0.015319					0	86	18		0	0.00943586	244:261	244	18		0	0.00825163
244:263					0					0	127	20		0	0.0139343	244:263	127	20		0	0.00464478
244:265	156	22		0	0.0151251					0					0	244:265	156	22		0	0.00504171
244:266					0	446	23		0	0.0395374					0	244:266	446	23		0	0.0131791
244:267	2758	24	AA	2	0.267404	2075	24	AA	2	0.183946	1016	24	AA	2	0.111475	244:267	5849	24	AA	2	0.187608
244:268	461	25	A	1	0.0446967	1394	25	A	1	0.123577	1915	25	A	1	0.210112	244:268	3770	25	A	1	0.126129
244:269					0	191	26		0	0.0169319					0	244:269	191	26		0	0.00564398
244:270					0	733	27		0	0.0649796					0	244:270	733	27		0	0.0216599
244:271					0					0	313	28		0	0.0343421	244:271	313	28		0	0.0114474
244:272					0	171	29	A	1	0.015159					0	244:272	171	29	A	1	0.00505299
244:273					0					0	107	30		0	0.01174	244:273	107	30		0	0.00391332
244:277					0	171	34		0	0.015159					0	244:277	171	34		0	0.00505299
245:257	1883	13	A	1	0.182568	3026	13	A	1	0.268251	1873	13	A	1	0.205504	245:257	6782	13	A	1	0.218775
245:259	2685	15	AA	2	0.260327	4206	15	AA	2	0.372857	1630	15	AA	2	0.178842	245:259	8521	15	AA	2	0.270675
245:262	265	18	A	1	0.0256933	866	18	A	1	0.0767699	559	18	A	1	0.0613331	245:262	1690	18	A	1	0.0545988
245:265					0	125	21		0	0.0110811	90	21		0	0.00987473	245:265	215	21		0	0.00698528
245:266	185	22		0	0.0179368	171	22		0	0.015159	244	22		0	0.0267715	245:266	600	22		0	0.0199558
245:267	2361	23	AA	2	0.228913	2423	23	AA	2	0.214796	1779	23	AA	2	0.195191	245:267	6563	23	AA	2	0.212967
245:270	128	26		0	0.0124104					0	90	26		0	0.00987473	245:270	218	26		0	0.00742836
245:271					0	335	27		0	0.0296974					0	245:271	335	27		0	0.00989912
245:272					0					0	507	28	A	1	0.0556277	245:272	507	28	A	1	0.0185426
245:276	118	32	A	1	0.0114408					0	132	32	A	1	0.0144829	245:276	250	32	A	1	0.00864125
245:286	422	42	A	1	0.0409154					0					0	245:286	422	42	A	1	0.0136385
245:289	113	45	A	1	0.010956					0					0	245:289	113	45	A	1	0.003652
246:257	1140	12	A	1	0.11053	5687	12	A	1	0.504146	2102	12	A	1	0.23063	246:257	8929	12	A	1	0.281769
246:259	452	14	A	1	0.0438241	976	14	A	1	0.0865213	348	14	A	1	0.0381823	246:259	1776	14	A	1	0.0561759
246:262	1651	17	AG	2	0.160074	1307	17	AG	2	0.115864	979	17	AG	2	0.107415	246:262	3937	17	AG	2	0.127784
246:265	236	20		0	0.0228816					0					0	246:265	236	20		0	0.0076272
246:266	328	21		0	0.0318015	199	21		0	0.0176411					0	246:266	527	21		0	0.0164809
246:267	1519	22	A	1	0.147276	771	22	A	1	0.0683483	839	22	A	1	0.0920545	246:267	3129	22	A	1	0.10256
246:270					0	176	25		0	0.0156022					0	246:270	176	25		0	0.00520073
246:271					0	825	26		0	0.0731353					0	246:271	825	26		0	0.0243784
246:272	312	27	A	1	0.0302502	144	27	A	1	0.0127654					0	246:272	456	27	A	1	0.0143386
246:275					0					0	108	30		0	0.0118497	246:275	108	30		0	0.00394989
246:276	154	31	A	1	0.0149312	460	31	A	1	0.0407785	601	31	A	1	0.0659413	246:276	1215	31	A	1	0.0405503
246:289					0	222	44	A	1	0.01968					0	246:289	222	44	A	1	0.00656002
247:255					0	154	9	G	1	0.0136519					0	247:255	154	9	G	1	0.00455064
247:256	2333	10	GA	2	0.226198	2858	10	GA	2	0.253358	2954	10	GA	2	0.324111	247:256	8145	10	GA	2	0.267889
247:257	193	11		0	0.0187125	180	11		0	0.0159568	457	11		0	0.0501417	247:257	830	11		0	0.0282703
247:264	1791	18	G	1	0.173648	885	18	G	1	0.0784542	421	18	G	1	0.0461918	247:264	3097	18	G	1	0.0994313
247:265	837	19	G	1	0.0811521	2016	19	G	1	0.178716	801	19	G	1	0.0878851	247:265	3654	19	G	1	0.115918
247:266	202	20		0	0.0195851					0	128	20		0	0.0140441	247:266	330	20		0	0.0112097
247:267	360	21		0	0.0349041	157	21		0	0.0139179					0	247:267	517	21		0	0.016274
247:270	320	24	G	1	0.0310259	660	24	G	1	0.0585083	320	24	G	1	0.0351102	247:270	1300	24	G	1	0.0415481
247:271	2793	25	GA	2	0.270798	2197	25	GA	2	0.194762	276	25	GA	2	0.0302825	247:271	5266	25	GA	2	0.165281
247:275					0	238	29		0	0.0210984					0	247:275	238	29		0	0.00703281
247:279	288	33	G	1	0.0279233					0	258	33	G	1	0.0283076	247:279	546	33	G	1	0.0187436
247:283	362	37	G	1	0.035098					0					0	247:283	362	37	G	1	0.0116993
247:288					0	247	42		0	0.0218963					0	247:288	247	42		0	0.00729876
248:259	13940	12	AA	2	1.35156	19588	12	AA	2	1.73645	9954	12	AA	2	1.09215	248:259	43482	12	AA	2	1.39339
248:260	774	13	A	1	0.0750438	1052	13	A	1	0.0932586	793	13	A	1	0.0870074	248:260	2619	13	A	1	0.0851033
248:261	124	14		0	0.0120225	164	14		0	0.0145384	560	14		0	0.0614428	248:261	848	14		0	0.0293346
248:262	428	15	A	1	0.0414971	519	15	A	1	0.0460088	461	15	A	1	0.0505806	248:262	1408	15	A	1	0.0460288
248:267	12189	20	AAT	3	1.1818	13839	20	AAT	3	1.22681	9420	20	AAT	3	1.03356	248:267	35448	20	AAT	3	1.14739
248:268	506	21	A	1	0.0490597	1798	21	A	1	0.159391	1016	21	A	1	0.111475	248:268	3320	21	A	1	0.106642
248:269	362	22		0	0.035098	680	22		0	0.0602812					0	248:269	1042	22		0	0.0317931
248:270	555	23		0	0.0538105					0					0	248:270	555	23		0	0.0179368
248:273	430	26		0	0.041691					0					0	248:273	430	26		0	0.013897
248:276	315	29	A	1	0.0305411	926	29	A	1	0.0820889	559	29	A	1	0.0613331	248:276	1800	29	A	1	0.0579877
248:277	396	30		0	0.0383945	134	30		0	0.0118789					0	248:277	530	30		0	0.0167578
248:278	318	31		0	0.030832					0	102	31		0	0.0111914	248:278	420	31		0	0.0140078
248:279	121	32		0	0.0117317					0					0	248:279	121	32		0	0.00391055
248:286	705	39	A	1	0.0683539	310	39	A	1	0.0274811					0	248:286	1015	39	A	1	0.031945
249:253	214	5	A	1	0.0207486					0	133	5	A	1	0.0145927	249:253	347	5	A	1	0.0117804
249:256					0					0	131	8		0	0.0143732	249:256	131	8		0	0.00479107
249:257	17090	9	AT	2	1.65698	19956	9	AT	2	1.76908	13089	9	AT	2	1.43612	249:257	50135	9	AT	2	1.62072
249:259	740	11	A	1	0.0717473	734	11	A	1	0.0650683	2426	11	A	1	0.266179	249:259	3900	11	A	1	0.134332
249:262	191	14	A	1	0.0185186	1013	14	A	1	0.0898013	164	14	A	1	0.017994	249:262	1368	14	A	1	0.0421046
249:264					0	144	16		0	0.0127654	312	16		0	0.0342324	249:264	456	16		0	0.0156659
249:265	477	17		0	0.046248	508	17		0	0.0450336	221	17		0	0.024248	249:265	1206	17		0	0.0385098
249:266	825	18		0	0.0799886	693	18		0	0.0614337	228	18		0	0.025016	249:266	1746	18		0	0.0554794
249:267	1834	19	A	1	0.177817	2077	19	A	1	0.184124	2371	19	A	1	0.260144	249:267	6282	19	A	1	0.207362
249:270					0					0	106	22		0	0.0116302	249:270	106	22		0	0.00387675
249:271	166	23		0	0.0160947					0					0	249:271	166	23		0	0.00536489
249:272	2056	24	AT	2	0.199341	2154	24	AT	2	0.19095	1458	24	AT	2	0.159971	249:272	5668	24	AT	2	0.183421
249:275	478	27		0	0.0463449					0					0	249:275	478	27		0	0.0154483
249:276	1435	28	A	1	0.139132	638	28	A	1	0.056558	968	28	A	1	0.106208	249:276	3041	28	A	1	0.100633
249:286					0					0	113	38	A	1	0.0123983	249:286	113	38	A	1	0.00413276
249:289	230	41	AT	2	0.0222999	489	41	AT	2	0.0433493	508	41	AT	2	0.0557374	249:289	1227	41	AT	2	0.0404622
250:256	333	7		0	0.0322863					0	205	7		0	0.0224924	250:256	538	7		0	0.0182596
250:257	1251	8		0	0.121292	2073	8		0	0.183769	1556	8		0	0.170723	250:257	4880	8		0	0.158595
250:259	931	10		0	0.0902659	561	10		0	0.049732	528	10		0	0.0579318	250:259	2020	10		0	0.0659766
250:261					0	126	12	AA	2	0.0111698					0	250:261	126	12	AA	2	0.00372325
250:264	994	15		0	0.0963741	282	15		0	0.024999	80	15		0	0.00877754	250:264	1356	15		0	0.0433836
250:265					0					0	165	16		0	0.0181037	250:265	165	16		0	0.00603456
250:266	1628	17	T	1	0.157844	1964	17	T	1	0.174106	785	17	T	1	0.0861296	250:266	4377	17	T	1	0.13936
250:267					0	184	18		0	0.0163114	146	18		0	0.016019	250:267	330	18		0	0.0107768
250:270					0					0	217	21		0	0.0238091	250:270	217	21		0	0.00793636
250:271					0	546	22		0	0.0484023	93	22		0	0.0102039	250:271	639	22		0	0.0195354
250:272					0	352	23		0	0.0312044					0	250:272	352	23		0	0.0104015
250:276	139	27		0	0.0134769					0					0	250:276	139	27		0	0.00449229
250:278					0	447	29		0	0.039626	195	29		0	0.0213953	250:278	642	29		0	0.0203404
250:281					0	226	32	T	1	0.0200346					0	250:281	226	32	T	1	0.00667821
250:282					0	392	33		0	0.0347504					0	250:282	392	33		0	0.0115835
250:283					0					0	203	34		0	0.022273	250:283	203	34		0	0.00742434
250:285					0					0	87	36		0	0.00954558	250:285	87	36		0	0.00318186
250:293					0	418	44	T	1	0.0370552					0	250:293	418	44	T	1	0.0123517
251:256	505	6		0	0.0489627					0					0	251:256	505	6		0	0.0163209
251:257	481	7		0	0.0466358	1779	7		0	0.157706	1384	7		0	0.151851	251:257	3644	7		0	0.118731
251:258	2680	8	T	1	0.259842	4333	8	T	1	0.384116	2764	8	T	1	0.303264	251:258	9777	8	T	1	0.31574
251:259	112	9	AT	2	0.0108591	162	9	AT	2	0.0143611	79	9	AT	2	0.00866782	251:259	353	9	AT	2	0.011296
251:260	572	10		0	0.0554588	947	10		0	0.0839505	1390	10		0	0.15251	251:260	2909	10		0	0.0973063
251:261	508	11		0	0.0492536	343	11		0	0.0304066					0	251:261	851	11		0	0.0265534
251:262	289	12		0	0.0280202					0					0	251:262	289	12		0	0.00934008
251:263					0	159	13		0	0.0140952					0	251:263	159	13		0	0.00469839
251:264	512	14		0	0.0496414	558	14		0	0.0494661	373	14		0	0.0409253	251:264	1443	14		0	0.0466776
251:265	1074	15		0	0.104131					0					0	251:265	1074	15		0	0.0347102
251:266	3133	16	T	1	0.303763	1533	16	T	1	0.135899	2503	16	T	1	0.274627	251:266	7169	16	T	1	0.238096
251:268	333	18		0	0.0322863	526	18		0	0.0466293	1367	18		0	0.149986	251:268	2226	18		0	0.0763006
251:269	601	19	T	1	0.0582705	1662	19	T	1	0.147334	583	19	T	1	0.0639663	251:269	2846	19	T	1	0.0898571
251:271					0	483	21		0	0.0428174					0	251:271	483	21		0	0.0142725
251:273	1042	23	TC	2	0.101028	1656	23	TC	2	0.146803	1260	23	TC	2	0.138246	251:273	3958	23	TC	2	0.128692
251:275					0					0	127	25		0	0.0139343	251:275	127	25		0	0.00464478
251:276	304	26		0	0.0294746					0					0	251:276	304	26		0	0.00982486
251:277					0					0	136	27		0	0.0149218	251:277	136	27		0	0.00497394
251:281	359	31	TC	2	0.0348072	164	31	TC	2	0.0145384	100	31	TC	2	0.0109719	251:281	623	31	TC	2	0.0201058
252:254					0	242	3		0	0.021453					0	252:254	242	3		0	0.00715101
252:255	173	4		0	0.0167734	205	4		0	0.018173	168	4		0	0.0184328	252:255	546	4		0	0.0177931
252:256	881	5		0	0.0854181	752	5		0	0.0666639	332	5		0	0.0364268	252:256	1965	5		0	0.0628363
252:257	4821	6		0	0.467424	6279	6		0	0.556626	5279	6		0	0.579208	252:257	16379	6		0	0.534419
252:260	5227	9		0	0.506788	1967	9		0	0.174372	1684	9		0	0.184767	252:260	8878	9		0	0.288643
252:261	2099	10	C	1	0.20351	1817	10	C	1	0.161075	776	10	C	1	0.0851421	252:261	4692	10	C	1	0.149909
252:262					0					0	152	11		0	0.0166773	252:262	152	11		0	0.00555911
252:263	704	12		0	0.0682569	1417	12		0	0.125615	93	12		0	0.0102039	252:263	2214	12		0	0.0680254
252:264	304	13		0	0.0294746	317	13		0	0.0281017	312	13		0	0.0342324	252:264	933	13		0	0.0306029
252:265	561	14		0	0.0543922					0	379	14		0	0.0415836	252:265	940	14		0	0.0319919
252:266	505	15		0	0.0489627	486	15		0	0.0430833	105	15		0	0.0115205	252:266	1096	15		0	0.0345222
252:268	1088	17		0	0.105488	3690	17		0	0.327114	2577	17		0	0.282747	252:268	7355	17		0	0.23845
252:269	397	18		0	0.0384915	265	18		0	0.0234919	204	18		0	0.0223827	252:269	866	18		0	0.0281221
252:271	737	20		0	0.0714565					0	335	20		0	0.036756	252:271	1072	20		0	0.0360708
252:272					0	286	21		0	0.0253536	422	21		0	0.0463015	252:272	708	21		0	0.023885
252:275	340	24	C	1	0.032965	418	24	C	1	0.0370552	418	24	C	1	0.0458627	252:275	1176	24	C	1	0.0386276
252:276					0	753	25		0	0.0667526					0	252:276	753	25		0	0.0222509
252:277	1828	26	C	1	0.177235	288	26	C	1	0.0255309	461	26	C	1	0.0505806	252:277	2577	26	C	1	0.0844489
252:278	725	27	C	1	0.070293	147	27	C	1	0.0130314	399	27	C	1	0.043778	252:278	1271	27	C	1	0.0423675
252:287	158	36	C	1	0.015319					0					0	252:287	158	36	C	1	0.00510634
252:288					0					0	80	37	C	1	0.00877754	252:288	80	37	C	1	0.00292585
253:256	679	4		0	0.065833	2673	4		0	0.236958	750	4		0	0.0822894	253:256	4102	4		0	0.12836
253:257	17435	5		0	1.69043	22131	5		0	1.96189	15031	5		0	1.64919	253:257	54597	5		0	1.76717
253:258	22502	6	TA	2	2.1817	22800	6	TA	2	2.02119	15651	6	TA	2	1.71722	253:258	60953	6	TA	2	1.97337
253:259	633	7		0	0.0613731	1197	7		0	0.106113	149	7		0	0.0163482	253:259	1979	7		0	0.061278
253:260	493	8		0	0.0477992	449	8		0	0.0398033	469	8		0	0.0514583	253:260	1411	8		0	0.0463536
253:261	2422	9		0	0.234827	1069	9		0	0.0947656	341	9		0	0.0374143	253:261	3832	9		0	0.122336
253:263					0					0	377	11		0	0.0413642	253:263	377	11		0	0.0137881
253:265	1456	13		0	0.141168					0					0	253:265	1456	13		0	0.0470559
253:266	7370	14	TA	2	0.714565	10098	14	TA	2	0.895176	5421	14	TA	2	0.594788	253:266	22889	14	TA	2	0.734843
253:267	339	15		0	0.032868	375	15		0	0.0332433	552	15		0	0.060565	253:267	1266	15		0	0.0422255
253:268					0	739	16		0	0.0655115	1072	16		0	0.117619	253:268	1811	16		0	0.0610435
253:269	1165	17	T	1	0.112954	1768	17	T	1	0.156731	2344	17	T	1	0.257182	253:269	5277	17	T	1	0.175622
253:271					0	540	19		0	0.0478704					0	253:271	540	19		0	0.0159568
253:272	334	20		0	0.0323833					0					0	253:272	334	20		0	0.0107944
253:273	807	21	T	1	0.0782434	1216	21	T	1	0.107797	1024	21	T	1	0.112353	253:273	3047	21	T	1	0.0994643
253:277	222	25		0	0.0215242					0					0	253:277	222	25		0	0.00717473
254:254	327	1		0	0.0317046	346	1		0	0.0306725	270	1		0	0.0296242	254:254	943	1		0	0.0306671
254:256					0	180	3		0	0.0159568					0	254:256	180	3		0	0.00531893
254:257	45821	4	A	1	4.44262	57641	4	A	1	5.10981	44929	4	A	1	4.92958	254:257	148391	4	A	1	4.82733
254:258					0	239	5		0	0.0211871	409	5		0	0.0448752	254:258	648	5		0	0.0220208
254:260	4333	7	A	1	0.42011	4107	7	A	1	0.364081	2039	7	A	1	0.223718	254:260	10479	7	A	1	0.335969
254:261	149	8		0	0.0144464	828	8		0	0.0734013	236	8		0	0.0258937	254:261	1213	8		0	0.0379138
254:262	18134	9	AGGG	4	1.7582	24440	9	AGGG	4	2.16658	18937	9	AGGG	4	2.07775	254:262	61511	9	AGGG	4	2.00084
254:263	288	10		0	0.0279233	412	10		0	0.0365233					0	254:263	700	10		0	0.0214822
254:264	206	11		0	0.0199729	369	11		0	0.0327114					0	254:264	575	11		0	0.0175614
254:265	877	12		0	0.0850303					0	194	12		0	0.0212855	254:265	1071	12		0	0.0354386
254:266					0	166	13		0	0.0147157	159	13		0	0.0174454	254:266	325	13		0	0.0107204
254:268	2641	15	A	1	0.25606	4861	15	A	1	0.430922	1636	15	A	1	0.179501	254:268	9138	15	A	1	0.288828
254:269					0	512	16		0	0.0453882	269	16		0	0.0295145	254:269	781	16		0	0.0249676
254:271	117	18		0	0.0113438					0					0	254:271	117	18		0	0.00378128
254:272	487	19	A	1	0.0472175	946	19	A	1	0.0838618	669	19	A	1	0.0734022	254:272	2102	19	A	1	0.0681605
254:273					0					0	112	20		0	0.0122886	254:273	112	20		0	0.00409619
254:275	153	22		0	0.0148342	310	22		0	0.0274811					0	254:275	463	22		0	0.0141051
254:276	2121	23	A	1	0.205643	1670	23	A	1	0.148044	864	23	A	1	0.0947974	254:276	4655	23	A	1	0.149495
254:277	326	24		0	0.0316076	190	24		0	0.0168433					0	254:277	516	24		0	0.0161503
254:279	115	26		0	0.0111499	176	26		0	0.0156022					0	254:279	291	26		0	0.00891738
254:280					0	406	27		0	0.0359914					0	254:280	406	27		0	0.0119971
254:281					0					0	100	28		0	0.0109719	254:281	100	28		0	0.00365731
254:286					0	190	33	A	1	0.0168433	80	33	A	1	0.00877754	254:286	270	33	A	1	0.00854028
254:289					0	125	36	A	1	0.0110811					0	254:289	125	36	A	1	0.0036937
254:290					0	289	37		0	0.0256195					0	254:290	289	37		0	0.00853984
255:255	38920	1	G	1	3.77352	48893	1	G	1	4.33431	38137	1	G	1	4.18436	255:255	125950	1	G	1	4.0974
255:256	1610	2	G	1	0.156099	3232	2	G	1	0.286513	646	2	G	1	0.0708786	255:256	5488	2	G	1	0.171164
255:257	5306	3		0	0.514448	6297	3		0	0.558222	6008	3		0	0.659193	255:257	17611	3		0	0.577288
255:258	304	4	A	1	0.0294746	414	4	A	1	0.0367006	345	4	A	1	0.0378531	255:258	1063	4	A	1	0.0346761
255:259	706	5		0	0.0684508	291	5		0	0.0257968	281	5		0	0.0308311	255:259	1278	5		0	0.0416929
255:260	165	6	TA	2	0.0159977	146	6	TA	2	0.0129427	119	6	TA	2	0.0130566	255:260	430	6	TA	2	0.013999
255:262	388	8		0	0.0376189	484	8		0	0.0429061	335	8		0	0.036756	255:262	1207	8		0	0.0390936
255:264	3870	10	GG	2	0.375219	5303	10	GG	2	0.470105	3504	10	GG	2	0.384456	255:264	12677	10	GG	2	0.409927
255:265	1845	11	G	1	0.178884	4119	11	G	1	0.365145	1477	11	G	1	0.162055	255:265	7441	11	G	1	0.235361
255:266	1186	12		0	0.11499	310	12		0	0.0274811	88	12		0	0.00965529	255:266	1584	12		0	0.0507087
255:267					0	161	13		0	0.0142725					0	255:267	161	13		0	0.00475749
255:270	831	16	GG	2	0.0805703	1459	16	GG	2	0.129339	828	16	GG	2	0.0908475	255:270	3118	16	GG	2	0.100252
255:271	354	17	G	1	0.0343224	784	17	G	1	0.0695007	1331	17	G	1	0.146036	255:271	2469	17	G	1	0.0832865
255:274	184	20		0	0.0178399					0					0	255:274	184	20		0	0.00594663
255:275					0	262	21		0	0.023226					0	255:275	262	21		0	0.007742
255:278	104	24		0	0.0100834					0					0	255:278	104	24		0	0.00336114
255:279	357	25	GG	2	0.0346132	395	25	GG	2	0.0350163	573	25	GG	2	0.0628691	255:279	1325	25	GG	2	0.0441662
255:280					0	372	26	G	1	0.0329774					0	255:280	372	26	G	1	0.0109925
255:283					0	1058	29	G	1	0.0937905					0	255:283	1058	29	G	1	0.0312635
256:258	865	3		0	0.0838668					0	81	3		0	0.00888726	256:258	946	3		0	0.030918
256:259	2739	4		0	0.265562	2199	4		0	0.194939	2463	4		0	0.270239	256:259	7401	4		0	0.24358
256:260	858	5		0	0.0831881	1414	5		0	0.125349	1471	5		0	0.161397	256:260	3743	5		0	0.123312
256:261	1755	6		0	0.170158	2380	6		0	0.210984	1795	6		0	0.196946	256:261	5930	6		0	0.192696
256:263	3083	8	GG	2	0.298915	5220	8	GG	2	0.462747	4010	8	GG	2	0.439974	256:263	12313	8	GG	2	0.400545
256:267					0					0	97	12		0	0.0106428	256:267	97	12		0	0.00354759
256:268					0	549	13		0	0.0486682					0	256:268	549	13		0	0.0162227
256:269	2017	14		0	0.19556	2334	14		0	0.206906	305	14		0	0.0334644	256:269	4656	14		0	0.14531
256:270	13022	15	GGAT	4	1.26256	15049	15	GGAT	4	1.33408	11704	15	GGAT	4	1.28415	256:270	39775	15	GGAT	4	1.2936
256:273					0	131	18		0	0.011613					0	256:273	131	18		0	0.003871
256:274					0	129	19		0	0.0114357					0	256:274	129	19		0	0.0038119
256:277	195	22		0	0.0189064					0	495	22		0	0.054311	256:277	690	22		0	0.0244058
256:279	150	24	GG	2	0.0145434	856	24	GG	2	0.0758834	104	24	GG	2	0.0114108	256:279	1110	24	GG	2	0.0339459
256:291					0					0	101	36	GG	2	0.0110816	256:291	101	36	GG	2	0.00369388
257:257	284	1	G	1	0.0275355	374	1	G	1	0.0331547	311	1	G	1	0.0341227	257:257	969	1	G	1	0.0316043
257:258	438	2		0	0.0424667	146	2		0	0.0129427	97	2		0	0.0106428	257:258	681	2		0	0.0220174
257:259	110	3		0	0.0106651	582	3		0	0.0515936	398	3		0	0.0436683	257:259	1090	3		0	0.035309
257:260	1187	4		0	0.115087	393	4		0	0.034839	1515	4		0	0.166225	257:260	3095	4		0	0.105383
257:261					0					0	203	5		0	0.022273	257:261	203	5		0	0.00742434
257:262					0	164	6		0	0.0145384	87	6		0	0.00954558	257:262	251	6		0	0.008028
257:263	1540	7	G	1	0.149312	956	7	G	1	0.0847483	526	7	G	1	0.0577123	257:263	3022	7	G	1	0.0972576
257:267	1203	11		0	0.116638	134	11		0	0.0118789	674	11		0	0.0739508	257:267	2011	11		0	0.0674892
257:268					0	144	12		0	0.0127654					0	257:268	144	12		0	0.00425515
257:269	548	13		0	0.0531318	928	13		0	0.0822661	98	13		0	0.0107525	257:269	1574	13		0	0.0487168
257:270	148	14	G	1	0.0143495	643	14	G	1	0.0570012	135	14	G	1	0.0148121	257:270	926	14	G	1	0.0287209
257:276					0	211	20		0	0.0187049					0	257:276	211	20		0	0.00623497
257:278					0					0	141	22		0	0.0154704	257:278	141	22		0	0.00515681
257:279	1238	23	G	1	0.120031					0					0	257:279	1238	23	G	1	0.0400105
258:258	385	1		0	0.037328	1084	1		0	0.0960954	199	1		0	0.0218341	258:258	1668	1		0	0.0517525
258:259	6181	2	A	1	0.599284	14050	2	A	1	1.24552	8296	2	A	1	0.910231	258:259	28527	2	A	1	0.918344
258:260	10769	3	A	1	1.04412	18948	3	A	1	1.67972	12991	3	A	1	1.42536	258:260	42708	3	A	1	1.38307
258:261	2092	4		0	0.202832	1073	4		0	0.0951202	1018	4		0	0.111694	258:261	4183	4		0	0.136549
258:262	1509	5	A	1	0.146306	722	5	A	1	0.0640045	727	5	A	1	0.0797659	258:262	2958	5	A	1	0.0966923
258:263					0	724	6		0	0.0641818					0	258:263	724	6		0	0.0213939
258:266	142	9	AGGG	4	0.0137677	179	9	AGGG	4	0.0158681	139	9	AGGG	4	0.015251	258:266	460	9	AGGG	4	0.0149623
258:267	2927	10	A	1	0.28379	2861	10	A	1	0.253624	3848	10	A	1	0.4222	258:267	9636	10	A	1	0.319871
258:268	15294	11	AT	2	1.48284	16011	11	AT	2	1.41936	15119	11	AT	2	1.65885	258:268	46424	11	AT	2	1.52035
258:269	204	12		0	0.019779	237	12		0	0.0210098	203	12		0	0.022273	258:269	644	12		0	0.0210206
258:273	226	16		0	0.021912	150	16		0	0.0132973	547	16		0	0.0600164	258:273	923	16		0	0.0317419
258:274	288	17		0	0.0279233					0					0	258:274	288	17		0	0.00930776
258:276	291	19	A	1	0.0282142	334	19	A	1	0.0296087	500	19	A	1	0.0548596	258:276	1125	19	A	1	0.0375608
258:277					0	194	20		0	0.0171979					0	258:277	194	20		0	0.00573263
258:289	150	32	AT	2	0.0145434	231	32	AT	2	0.0204779	173	32	AT	2	0.0189814	258:289	554	32	AT	2	0.0180009
259:259	521	1		0	0.050514					0	82	1		0	0.00899698	259:259	603	1		0	0.019837
259:261					0	126	3	A	1	0.0111698	127	3	A	1	0.0139343	259:261	253	3	A	1	0.00836803
259:262					0	606	4		0	0.0537212					0	259:262	606	4		0	0.0179071
259:264					0					0	133	6		0	0.0145927	259:264	133	6		0	0.00486422
259:265					0	315	7		0	0.0279244					0	259:265	315	7		0	0.00930813
259:266	80037	8	TAA	3	7.76006	100428	8	TAA	3	8.90283	68505	8	TAA	3	7.51632	259:266	248970	8	TAA	3	8.05973
259:267	1017	9		0	0.0986041	682	9		0	0.0604585	906	9		0	0.0994057	259:267	2605	9		0	0.0861561
259:270					0					0	82	12		0	0.00899698	259:270	82	12		0	0.00299899
259:272					0					0	298	14		0	0.0326963	259:272	298	14		0	0.0108988
259:274					0	632	16		0	0.0560261					0	259:274	632	16		0	0.0186754
259:275	396	17		0	0.0383945					0					0	259:275	396	17		0	0.0127982
259:276	450	18		0	0.0436301					0					0	259:276	450	18		0	0.0145434
259:278					0	122	20		0	0.0108152					0	259:278	122	20		0	0.00360505
259:281	409	23	T	1	0.039655					0	160	23	T	1	0.0175551	259:281	569	23	T	1	0.01907
260:260	9580	1	A	1	0.928837	8786	1	A	1	0.778869	7228	1	A	1	0.793051	260:260	25594	1	A	1	0.833586
260:261	898	2		0	0.0870664	544	2		0	0.048225	1352	2		0	0.14834	260:261	2794	2		0	0.0945439
260:262	1311	3	A	1	0.127109	1593	3	A	1	0.141218	1358	3	A	1	0.148999	260:262	4262	3	A	1	0.139109
260:263	221	4		0	0.0214272					0					0	260:263	221	4		0	0.00714242
260:264	109	5		0	0.0105682					0	178	5		0	0.01953	260:264	287	5		0	0.0100327
260:265	535	6		0	0.0518714					0					0	260:265	535	6		0	0.0172905
260:266	323	7		0	0.0313167					0					0	260:266	323	7		0	0.0104389
260:268	12510	9	A	1	1.21292	16694	9	A	1	1.4799	9224	9	A	1	1.01205	260:268	38428	9	A	1	1.23496
260:269	491	10		0	0.0476053	430	10		0	0.038119	635	10		0	0.0696717	260:269	1556	10		0	0.0517987
260:270	121	11	AT	2	0.0117317					0	118	11	AT	2	0.0129469	260:270	239	11	AT	2	0.00822618
260:272	1727	13	A	1	0.167443	2669	13	A	1	0.236604	1821	13	A	1	0.199799	260:272	6217	13	A	1	0.201282
260:273					0	132	14		0	0.0117017	347	14		0	0.0380726	260:273	479	14		0	0.0165914
260:274					0					0	82	15	GGAT	4	0.00899698	260:274	82	15	GGAT	4	0.00299899
260:276	977	17	A	1	0.0947259	486	17	A	1	0.0430833	123	17	A	1	0.0134955	260:276	1586	17	A	1	0.0504349
260:277					0					0	486	18		0	0.0533236	260:277	486	18		0	0.0177745
260:284	980	25		0	0.0950168					0					0	260:284	980	25		0	0.0316723
260:289	111	30	A	1	0.0107621	144	30	A	1	0.0127654					0	260:289	255	30	A	1	0.00784251
260:300					0	162	41		0	0.0143611					0	260:300	162	41		0	0.00478704
261:262	8529	2	A	1	0.826937	5825	2	A	1	0.51638	7582	2	A	1	0.831891	261:262	21936	2	A	1	0.725069
261:265					0					0	353	5		0	0.0387309	261:265	353	5		0	0.0129103
261:266	187	6		0	0.0181307	576	6		0	0.0510617	287	6		0	0.0314894	261:266	1050	6		0	0.0335606
261:267	1634	7	A	1	0.158426	2536	7	A	1	0.224814	1045	7	A	1	0.114657	261:267	5215	7	A	1	0.165965
261:269					0					0	80	9	A	1	0.00877754	261:269	80	9	A	1	0.00292585
261:270	355	10		0	0.0344193	181	10		0	0.0160454	99	10		0	0.0108622	261:270	635	10		0	0.0204423
261:272	3067	12	A	1	0.297364	1831	12	A	1	0.162316	2142	12	A	1	0.235019	261:272	7040	12	A	1	0.231566
261:275					0	446	15		0	0.0395374					0	261:275	446	15		0	0.0131791
261:276	1901	16	AC	2	0.184313	2469	16	AC	2	0.218874	531	16	AC	2	0.0582609	261:276	4901	16	AC	2	0.153816
261:278	166	18		0	0.0160947					0	259	18		0	0.0284173	261:278	425	18		0	0.0148373
261:279	215	19		0	0.0208455					0					0	261:279	215	19		0	0.0069485
261:286					0	151	26	AC	2	0.013386					0	261:286	151	26	AC	2	0.00446199
261:289	352	29	A	1	0.0341285	584	29	A	1	0.0517709					0	261:289	936	29	A	1	0.0286331
262:262	212	1		0	0.0205546	937	1		0	0.083064	643	1		0	0.0705495	262:262	1792	1		0	0.058056
262:264	3005	3		0	0.291352	1282	3		0	0.113648	114	3		0	0.012508	262:264	4401	3		0	0.139169
262:265	687	4		0	0.0666087	943	4		0	0.0835959					0	262:265	1630	4		0	0.0500682
262:266	369	5		0	0.0357767	248	5		0	0.0219849	195	5		0	0.0213953	262:266	812	5		0	0.0263856
262:267	141	6		0	0.0136708	658	6		0	0.058331	366	6		0	0.0401572	262:267	1165	6		0	0.0373863
262:269	596	8	TAA	3	0.0577857	702	8	TAA	3	0.0622315	576	8	TAA	3	0.0631983	262:269	1874	8	TAA	3	0.0610718
262:270	578	9		0	0.0560405	157	9		0	0.0139179	460	9		0	0.0504709	262:270	1195	9		0	0.0401431
262:271					0	645	10		0	0.0571785					0	262:271	645	10		0	0.0190595
262:272	122	11		0	0.0118286					0					0	262:272	122	11		0	0.00394287
262:274	145	13	C	1	0.0140586					0					0	262:274	145	13	C	1	0.0046862
262:275	119	14	CA	2	0.0115377	338	14	CA	2	0.0299633	114	14	CA	2	0.012508	262:275	571	14	CA	2	0.018003
262:276					0	407	15		0	0.0360801					0	262:276	407	15		0	0.0120267
262:279	150	18		0	0.0145434					0	99	18		0	0.0108622	262:279	249	18		0	0.00846853
262:284					0					0	84	23	C	1	0.00921642	262:284	84	23	C	1	0.00307214
263:266	451	4		0	0.0437271					0	323	4		0	0.0354393	263:266	774	4		0	0.0263888
263:267	120	5	A	1	0.0116347	196	5	A	1	0.0173752					0	263:267	316	5	A	1	0.00966996
263:268	185	6	A	1	0.0179368	829	6	A	1	0.0734899	948	6	A	1	0.104014	263:268	1962	6	A	1	0.0651469
263:269					0					0	172	7		0	0.0188717	263:269	172	7		0	0.00629057
263:270	663	8		0	0.0642817	1036	8		0	0.0918402	615	8		0	0.0674773	263:270	2314	8		0	0.0745331
263:274					0	211	12		0	0.0187049	257	12		0	0.0281979	263:274	468	12		0	0.0156343
263:277	846	15		0	0.0820247					0					0	263:277	846	15		0	0.0273416
264:264	1584	1	G	1	0.153578	1185	1	G	1	0.105049	605	1	G	1	0.0663802	264:264	3374	1	G	1	0.108336
264:265	621	2	G	1	0.0602096					0					0	264:265	621	2	G	1	0.0200699
264:266					0	216	3		0	0.0191482					0	264:266	216	3		0	0.00638272
265:274					0					0	104	10		0	0.0114108	265:274	104	10		0	0.0038036
266:269	183	4		0	0.0177429					0					0	266:269	183	4		0	0.00591431
267:267					0					0	196	1		0	0.021505	267:267	196	1		0	0.00716833
267:269					0	208	3	T	1	0.018439					0	267:269	208	3	T	1	0.00614632
268:268	220	1	A	1	0.0213303	201	1	A	1	0.0178184					0	268:268	421	1	A	1	0.0130496
268:269	172	2		0	0.0166764	398	2		0	0.0352822					0	268:269	570	2		0	0.0173196
270:274	270	5		0	0.0261781					0					0	270:274	270	5		0	0.00872603
270:276					0	166	7		0	0.0147157					0	270:276	166	7		0	0.00490524
