# Supplementary material for: Defining the mutation signatures of DNA polymerase θ in cancer genomes
Source: NAR Cancer. 2020 Aug 27;2(3):zcaa017. doi: 10.1093/narcan/zcaa017 (PMC7454005; doi:10.1093/narcan/zcaa017)
Supplement: zcaa017_Supplemental_Files [file zcaa017_supplemental_files.zip › TargetFunc.R]

### this function is used for insert sequence search
classInsequence <- function(splId, ProjectDir, insSeqLen) {
  inFile <- file.path(ProjectDir,'filterIndel',splId,'InsReadsFilter.xls')
  print('the inFile is ')
  print(inFile)
  datLine <- readLines(inFile)
  seqss <- lapply(datLine[2:length(datLine)], function(r) {
           splitd <- strsplit(r,'\t')[[1]]
           print('splitd is ')
           print(splitd)
           stop()
           }) 
  return (datLine)
  stop()


}


## this function is for the deletion sequences cutoff finding
delSeqFinding <- function(splId,projectDir,poisCutFile,operation='D' ){
  inFile <- file.path(projectDir,'sampSplit',splId,'indel_count',
                    'del_total_count_indel_microHom.select.xls')
  cutNum <- read.delim(poisCutFile, header=TRUE, row.names=1,sep='\t')
  print('the head of cutNum is ')
  print(head(cutNum))
  print('inFile is ')
  print(inFile)
  Odir <- file.path(ProjectDir, 'filterIndel',splId)
  if(!file.exists(Odir)) { dir.create(Odir, recur=TRUE) }
  ofile <- file.path(Odir,'DelReadsFilter.xls')
#/usr/local/data/data14/yzhong2/Wood_Repeat_Project/SPNGS-KSZ-264_Target/filterIndel/7F2-F10-1_S7/InsReadsFilter.xls
  ## above is the 
  datList <- lapply(inFile, function(r) {
             dat <- read.delim(r, header=TRUE, sep='\t', as.is=TRUE)
             print(head(dat))
             splId <- basename(dirname(dirname(r)))
             print('splId is ')
             print(splId)
             cutVal <- cutNum[splId,1]
             index <- dat[,'readNum'] >= cutVal
             dat <- dat[index,]
             print('cutVal is ')
             print(cutVal)
             return (dat)
             })
    write.table(x=datList[[1]],file=ofile,quote=FALSE,sep="\t",
                row.names = FALSE, col.names = TRUE)
   return (ofile) 

}


### this function is used for the insertion detection
### the first step is to process the insertion file to find the cutoff value 
inserSeqFinding <- function(splId,projectDir,poisCutFile,operation='I' ) {
  #sampSplit/7F2-F10-1_S7/indel_count
  ## this function is used for the 
  Odir <- file.path(projectDir,'filterIndel',splId)
  if(!file.exists(Odir)) {dir.create(Odir, recur=TRUE)}
  if(operation == 'I'){
     fName <- file.path(Odir,'InsReadsFilter.xls')
  }
  else {
     fName <- file.path(Odir,'DelReadsFilter.xls')
  }
  possion <- read.delim(poisCutFile,row.names=1,header=TRUE,sep='\t',as.is=TRUE)
  insFile <- file.path(projectDir, 'sampSplit',splId,'indel_count',
                       'ins_total_count_indel.select.xls')
  cutVal <- possion[splId,]
  print('cutVal is ')
  print(cutVal)
  ## read the insertion sequence from file
  print(insFile)
  insDat <- readLines(insFile)
  coord <- lapply(insDat[2:length(insDat)], function(r) {
           strss <- strsplit(r,'\t')[[1]]
           geno <- strss[5]
           coodss <- strss[1] 
           ### this step I will split the geno type again
           genoList <- lapply(geno, function(m) {
                       glist <- strsplit(m,':')[[1]]
                       gNumList <- lapply(glist, function(n) {
                                   re <- strsplit(n,'_')[[1]]
                                   readNum <-as.integer(re[2])
                                   geno <- re[1]
                                   if(readNum > cutVal) {
                                      return (cbind(geno, readNum))
                                   }
                                   else {
                                      return (NULL)
                                   } 
                                   })
                       gNumList <- gNumList[!sapply(gNumList, is.null)] 
                       print('gNumList is ')
                       print(gNumList)
                       print('the length of gNumList is ')
                       print(length(gNumList))
                       if(length(gNumList) == 0) {
                          return (NULL)
                       }
                       else {
                          gNum <- do.call('rbind',gNumList)
                          print('class of gNum is ')
                          print(class(gNum))
                          print(gNum)
                          return (gNum)
                       }
                       })
           ## this step I will filter the genoList again
           genoList <- genoList[!sapply(genoList, is.null)] 
           if(length(genoList) > 0) {
              dat <- do.call('rbind',genoList)
              coodss <- rbind(coodss)
              start_end <- coodss[rep(1,times=nrow(dat)),]
              dat <- cbind(start_end,dat)
              return (dat)
           }
           else {
              return (NULL)
           }
        }) 
  print('the class of coord is ')
  print(class(coord))
  coord <- coord[!sapply(coord,is.null)]
  coord11 <- do.call('rbind',coord)
  write.table(x=coord11,file=fName,quote=FALSE,sep="\t",row.names = FALSE,
                 col.names = TRUE)
  return (fName)
}


### this function is for the pear calling adaptor function
pearCallParall <- function(mergFqs, Odir, cmd, spliter='_') {
   statOdir <- file.path(dirname(Odir),'mergeFastqStat')
   if(!file.exists(statOdir)) { dir.create(statOdir,recur=TRUE) }
   print(statOdir)
   ## this step I will get the splId
   outBase <- sapply(mergFqs, function(r){
              strss <- paste(strsplit(basename(r),spliter)[[1]][1:2],
                             collapse=spliter)
              return(strss)
              })
   ## return (outBase)
   ## this step I will construct the input list for parallel input
   index <- seq(2,length(mergFqs),by=2)
   inputList <- lapply(index, function(r) {
                input1 <- c(fileL[r-1], fileL[r], outBase[r])
                return (input1)
                })
   names(inputList) <- outBase[index]
   m1 <- mclapply(inputList, function(m) {
         resu <- pearCall(cmdPath=cmdPath, fq1=m[1], fq2=m[2],
                          Odir=Odir, outBase=m[3], overlapNum=1)
         rawFile <- m[1]
         unassFile <- file.path(resu,paste(m[3],'.unassembled.forward.fastq',
                                           sep=''))
         unassRile <- file.path(resu,paste(m[3],'.unassembled.reverse.fastq',
                                           sep=''))
         assemblFile <- file.path(resu,paste(m[3],'.assembled.fastq',
                                           sep=''))
         disFile <- file.path(resu,paste(m[3],'.discarded.fastq', sep=''))
         totalFile <- c(rawFile,assemblFile,unassFile,unassRile,disFile)
         numbers <- sapply(totalFile, function(r) {
                    cmd <- paste('wc -l ', r)
                    result <- system(cmd,intern = TRUE)
                    num <- as.integer(strsplit(result,' ')[[1]][1])/4
                    return (num)
                    }) 
         names(numbers) <- c('total_Num','assemble','unassemble_forward',
                             'unassemble_revers','discard_reads')
         return (numbers)
         }, mc.cores=5)

   m1 <- do.call('rbind', m1)
   splId <- cbind(rownames(m1))
   m1 <- cbind(splId,m1)
   colnames(m1)[1] <- 'splId'
   fName <- file.path(statOdir,'PearStatistics.xls')
   write.table(x=m1, file = fName,quote=FALSE,sep="\t",row.names=FALSE, 
               col.names = TRUE)
   return (names(inputList))
}
 
### this step is for the reads mapping and mapping distribution
### plus mapping to phix and human genome
ReadMappingStat <- function(samFile, Odir, mc.cores=9) {
  #statReads <- mclapply(samFile, rationColculation, mc.cores=mc.cores)
  #statReads <- do.call('rbind', statReads)
  #return (statReads)
  if(!file.exists(Odir)) { dir.create(Odir, recur=TRUE) }
  counting  <- mclapply(samFile, InDelCounting, mc.cores=mc.cores) 
  countTbl <- do.call('rbind', counting)
  #save(countTbl, file='countTbl.Rdata')
  #load('countTbl.Rdata')
  cNames <- colnames(countTbl)
  cNamePro <- paste(cNames[2:length(cNames)],'ProPortion',sep='_')
  countTbl1 <- countTbl[,2:ncol(countTbl)]/cbind(countTbl)[,rep(1,
                                           ncol(countTbl)-1)]
  colnames(countTbl1) <- cNamePro
  dat <- cbind(countTbl,countTbl1)
  fName <- file.path(Odir,'mapingDistr.xls')
  write.table(x=dat,file=fName,quote=FALSE,sep="\t",row.names=FALSE,
              col.names = TRUE)
  return (fName)
}


### this is pipe line function 
SummaryPipe <- function(samFiles,refseq, headSkip=2) {
   lapply(samFiles, function(r) {
      samFile <- r 
      print(samFile)
      sampId <- strsplit(basename(samFile),'\\.')[[1]][1]
      Odir <- dirname(dirname(samFile))
      Odir1 <- file.path(Odir,'sampSplit',sampId)
      if(!file.exists(Odir1)){dir.create(Odir1,recur=TRUE,showWarnings=FALSE)}
      splitSams <- samFileSplit(samFile=samFile,skip=headSkip, Odir=Odir1)
      save(splitSams,file='splitSams.Rdata')
      load('splitSams.Rdata')
      ## this second step is to find the interval for Insertion and deltion
      splitSams <- sort(splitSams)
      indelOdir <- file.path(Odir1,'Indel_reads')
      ## this is for deletion
      fileName <- paste(sampId,'Del.xls',sep='_')
      delIndex <- grep('deletion.sort.sam',basename(splitSams))
      DelFile <- CigarIndex(samName=splitSams[delIndex], skip=headSkip, 
                 Odir=indelOdir, fileName=fileName,oper=c('D'), refseq=refseq)
      ## this is for insertion
      insIndex <- grep('insertion.sort.sam',basename(splitSams))
      fileName <- paste(sampId,'Ins.xls',sep='_')
      intFile <- CigarIndex(samName=splitSams[insIndex], skip=headSkip, 
                 Odir=indelOdir, fileName=fileName,oper=c('I'), refseq=refseq)
      ## this is for insertion and deletion
      delInsIndex <- grep('int_del.sort.sam',basename(splitSams))
      fileName <- paste(sampId,'Del_Ins.xls',sep='_')
      DelIntFile <- CigarIndex(samName=splitSams[delInsIndex], skip=headSkip, 
                    Odir=indelOdir,fileName=fileName,oper=c('I','D'), refseq=refseq)
      ## this step is for the softclip reads
      ## this step realign the soft clipped reads to generate a sam file
      sofIndex <- grep('soft.sort.sam',basename(splitSams))
      ## the relign sam file will be in the same location from the sam file
      realignSam <- softClipRealign(softSam=splitSams[sofIndex],skip=headSkip,
                                    ref=ref)
      ## after this I will call CigarInder
      fileName <- paste(sampId,'Soft_Del_Ins.xls',sep='_')
      softDelIntFile<-CigarIndex(samName=realignSam,skip=headSkip,
                      Odir=indelOdir, fileName=fileName,oper=c('I','D'),
                      refseq=refseq)
      ## this is for computing each intervel
      indelDir <- file.path(Odir1,'indel_count')
      oFile <- paste(sampId,'Del',sep='_')
      InterValCompute(fileName=DelFile, Odir=indelDir, oFile=oFile, 
                      splitDelInt=FALSE)
      oFile <- paste(sampId,'Ins',sep='_')
      InterValCompute(fileName=intFile, Odir=indelDir, oFile=oFile, 
                      splitDelInt=FALSE)
      oFile <- paste(sampId,'Del_Ins',sep='_')
      InterValCompute(fileName=DelIntFile,Odir=indelDir,oFile=oFile,
                      splitDelInt=TRUE)
      oFile <- paste(sampId,'Soft_Del_Ins',sep='_')
      InterValCompute(fileName=softDelIntFile,Odir=indelDir,oFile=oFile,
                      splitDelInt=TRUE)
      ### this step we need to merge those count files together
      countFile <- list.files(indelDir, pattern='counts.xls', full.names=TRUE)
      dfile <- catDftogther(files=countFile, Odir=indelDir, 
                           fprefix='total_count_indel.xls')
      outFile <- gsub('.xls','_microHom.xls',dfile)
      ### this is for the microHomology search
      micorHomFile<- microHomoSearch(delFile=dfile,refseq=refseq, 
                                     outFile=outFile)
      return (micorHomFile)
      #stop('finish one sample split')
   })
}


### this function is used for merging the files
MicroHomMerge <- function(indir, pattern='microHom.select.xls', cutOff=TRUE,cutNum, insertion = FALSE) {
  files <- list.files(indir, pattern=pattern, full.name=TRUE)
  print(files)
  datList <- lapply(files, function(r) {
             dat <- read.delim(r, header=TRUE, sep='\t', as.is=TRUE)
             print(head(dat))
             if(insertion == TRUE ) {
               dat[,1] <- paste(dat[,1],dat[,3],sep='_')
             }
             if(cutOff == TRUE) {
                 splId <- basename(dirname(dirname(r)))
                 print('splId is ')
                 print(splId)
                 cutVal <- cutNum[splId,1]
                 index <- dat[,'readNum'] >= cutVal
                 dat <- dat[index,]
                 print('cutVal is ')
                 print(cutVal)
             }
               ## remove the rows that 
             return (dat)
             })
  #return (datList)
  print('the length of datList is ')
  print(length(datList))
  dat <- datList[[1]] 
  splId <- basename(dirname(dirname(files[1])))
  colnames(dat)[2:ncol(dat)]<- paste(splId,colnames(dat)[2:ncol(dat)],sep='_')
  for(i in 2 : length(datList)) {
      splId <- basename(dirname(dirname(files[i])))
      print('the splId is ')
      print(splId)
    
      dat1 <- datList[[i]]
      print('the dim of dat1 is ')
      print(dim(dat1))
      print('head of dat1 is ')
      print(colnames(dat1))
      print(head(dat1[['key']]))
      colnames(dat1)[2:ncol(dat1)]<- paste(splId,colnames(dat1)[2:ncol(dat1)],
                                     sep='_')
      print('insertion is ')
      print(insertion)
      dat <- merge(dat, dat1, by.x='start_end',by.y='start_end', all.x=TRUE,
                   all.y=TRUE)
      print('the dim of dat is ')
      print(dim(dat))
      #if( i == 3) { return (dat) }
  }
  return (dat)
}


### this function is for the classifying the insertion sequnece
insertionClassify <- function(filess, cutOffFile, Odir) {
  splId <- basename(dirname(dirname(filess)))
  print(splId)
  fileName <- file.path(Odir,paste(splId,'_insertion.fastq',sep=''))
  tableFname <- file.path(Odir, paste(splId,'_insertion.xls',sep=''))
  print('tableFname is ')
  print(tableFname)
  print(fileName)
  cutOff <- read.delim(cutOffFile, header=TRUE, row.names=1,as.is=TRUE)
  dat <- read.delim(filess, header=TRUE, sep='\t', as.is=TRUE) 
  ### this step I will get the splId
  splId <- basename(dirname(dirname(filess)))
  cutNum <- cutOff[splId,]
  ### the first step is to split sequnece
  sequence <- apply(dat, 1, function(r) {
              seqs <- strsplit(r['genoDis'],':')[[1]]
              ### this step I am going to split the data again
              seqNum <- sapply(seqs, function(l) {
                        seqss <- strsplit(l,'_')[[1]]
                        readNum <- as.integer(seqss[2])
                        if(readNum >= cutNum) {
                          return (l) 
                        } else {
                          return ('NA')
                        }
                        })
              index <- seqNum =='NA'
              seqNum1 <- seqNum[!index]
              if(length(seqNum1) > 0) {
                 if(length(seqNum1) > 1) {
                    seqNum2 <- cbind(seqNum1)
                    colnames(seqNum2) <- c('selectedSeq')
                    r2 <- rbind(r)
                    r3 <- r2[rep(1,times=length(seqNum1)),]
                    r4 <- cbind(r3,seqNum2)
                    return(r4)
                 }
                 else{
                    r5 <- rbind(r)
                    seqNum3 <- rbind(seqNum1)
                    colnames(seqNum3) <- c('selectedSeq') 
                    r5 <- cbind(r5,seqNum3)
                    return (r5)
                 }
              }
              else { 
                    r6 <- rbind(r)
                    naCol <- rbind('NA')
                    colnames(naCol) <- c('selectedSeq')
                    r6 <- cbind(r6,naCol) 
                 return (r6) }
              })
  seqss <- do.call('rbind',sequence)            
  #### this is split the seq and number
  seqList <- t(sapply(seqss[,'selectedSeq'], function(r) {
                   temp <-  strsplit(r,'_')[[1]]
                   if(length(temp) == 1) {
                      temp <- c(temp,'NA')
                   }
                   temp1 <- rbind(temp)
                   return (temp1)
             }))
  colnames(seqList) <- c('intSeq','readNumSelect')
  seqss <- cbind(seqss,seqList)
  print('step 1')
  print(head(seqss))
  print('step 2')
  alignTbl <- fastqConstruct(dat = seqss,fileName)
  write.table(x=alignTbl, file = tableFname, quote = FALSE, sep = "\t",
              row.names = FALSE, col.names = TRUE)
  return (tableFname)
}

### this function I will generate fastq files for all sequences
fastqConstruct <- function(dat,fileName) {
  print('step 1')
  dat <- as.data.frame(dat, stringsAsFactors=FALSE)
  if(file.exists(fileName)) { unlink(fileName) }
  useReads <- c()
  keys <- apply(dat, 1, function(l) {
          r <- trimws(l)
          readNames <- paste(r[1],r[2],r[3],r[4],r['intSeq'],sep='_')
          readNames1 <- paste('@',readNames, sep='')
          #print(readNames)
          #print('class of r is ')
          #print(class(r))
          if(nchar(r['intSeq']) > 4) {
             useReads <<- c(useReads, readNames)
             write(readNames1, file=fileName, append=TRUE)
             write(r['intSeq'], file=fileName, append=TRUE)
             write('+', file=fileName, append=TRUE)
             qulity <- paste(rep('!', times=nchar(r['intSeq'])),collapse='')
             write(qulity, file=fileName, append=TRUE)
          }
          ### this step I will write the read into fastq file format 
          return (readNames)
          })
    dat$key <- keys
    dat$key <- as.character(dat$key)
    print('fileName is ')
    print(fileName)
    bwaPath <- c('/usr/local/data/data05/software/novoBreak/novoBreak_distribution_v1.1.3rc/bwa') 
    refSeq <- c('/usr/local/data/data14/yzhong2/Wood/Refseq/EJ5_GFP_sequence.fasta')
    Odir <- dirname(fileName)
    bamFile <- bwa_mem(bwaPath=bwaPath, fqFile=fileName,refSeq=refSeq,
                         Odir=Odir, gapNum=100)     
    #return (bamFile)
    require('Rsamtools')
    cols <- c("rname","qname","cigar","pos")
    param <- ScanBamParam(what=cols, flag=scanBamFlag(isUnmappedQuery=FALSE))
    x <- scanBam(bamFile, param=param)[[1]]
    x1 <- lapply(x, function(m) {
          tmp <- cbind(as.character(m))
          return (tmp)
          })
    alignDat <- as.data.frame(do.call('cbind',x) , stringsAsFactors=FALSE)
    alignDat <- collapseDataFrame(alignDat,key='qname') 
    alignDat$refPos <- c('local')
    datM <- merge(dat, alignDat, by.x='key', by.y='qname', all.x=TRUE,
                  all.y=FALSE) 
    ## I need to remove the not align reads 
    index <- is.na(datM[['pos']])
    notAlign <- datM[index,]
    Align <- datM[!index,]
    print(dim(Align))
    ## this step I will find the mapped seq from the whole genome
    notAlignKey <- setdiff(useReads, alignDat[,'qname'])
    print(length(notAlignKey))
    index <- dat$key %in% notAlignKey
    notAlignDat <- dat[index,]
    fqName <- fastqConNonMap(dat=notAlignDat,fileName=fileName)
    ### this I will do the alignment
    refSeq <- c('/usr/local/data/data12/yzhong2/genomicFeature/UCSC_Hg19/genomicSeq_19/hg19.fa')
    bamFile <- bwa_mem(bwaPath=bwaPath, fqFile=fqName,refSeq=refSeq,
                                        Odir=Odir, gapNum=100)
    print('bamFile is ')
    print(bamFile)
    cols <- c("rname","qname","cigar","pos")
    param <- ScanBamParam(what=cols, flag=scanBamFlag(isUnmappedQuery=FALSE))
    x <- scanBam(bamFile, param=param)[[1]]
    x1 <- lapply(x, function(m) {
          tmp <- cbind(as.character(m))
          print(tmp)
          return (tmp)
          })
    alignDat1 <- as.data.frame(do.call('cbind',x1))
    colnames(alignDat1) <- names(x1)
    alignDat1$refPos <- 'Global'
    alignDat1 <- collapseDataFrame(alignDat1,key='qname')
    print('alignDat1 is ')
    print(head(alignDat1))
    datM1 <- merge(dat, alignDat1, by.x='key', by.y='qname', all.x=TRUE,
                  all.y=FALSE)
    print('the head of datM1 is ')
    print(head(datM1))
    totalDat <- cbind(datM,datM1)
    return (totalDat)
    return (fqName)
    return (notAlignDat)
} 

## this function will generat the fastq file
fastqConNonMap <- function(dat, fileName) {
   fileName <- gsub('insertion.fastq','insertion_remap.fastq',fileName)
   print(fileName)
   #useReads <- c()
   keys <- apply(dat, 1, function(l) {
          r <- trimws(l)
          readNames <- paste(r[1],r[2],r[3],r[4],r['intSeq'],sep='_')
          readNames1 <- paste('@',readNames, sep='')
          #print('class of r is ')
          #print(class(r))
          if(nchar(r['intSeq']) > 4) {
             #useReads <<- c(useReads, readNames)
             write(readNames1, file=fileName, append=TRUE)
             write(r['intSeq'], file=fileName, append=TRUE)
             write('+', file=fileName, append=TRUE)
             qulity <- paste(rep('!', times=nchar(r['intSeq'])),collapse='')
             write(qulity, file=fileName, append=TRUE)
          }
          ### this step I will write the read into fastq file format
          return (readNames)
          })
    return (fileName)
}


collapseDataFrame <- function(dat, key="qname") {
   datList <- split(dat, f=dat[,key])
   dat1 <- lapply(datList, function(r) {
           if(nrow(r) > 1) {
             oneRow <- r[1,,drop=FALSE]
             oneRow[,'pos'] <- paste(unique(r[,'pos']),collapse=':')
             oneRow[,'rname'] <- paste(unique(r[,'rname']),collapse=':')
             return (oneRow)
           }
           return (r)
           })
   dat1 <- do.call('rbind',dat1)
   return (dat1)
}


readSamFile <- function(samFile) {
  con <- file(samFile)
  oneLine <- readLines(samFile, n=3)
  print(oneLine)
  close(con)
}


### this function is to find the base dis for deletion range
MuationAroundIndel <- function(samFile, refSeq, shifts=5,Odir) {
  ## this step I will ge the reference sequnece
  print(samFile)
  splIds <- basename(dirname(dirname(dirname(samFile))))
  print('splIds is ')
  print(splIds)
  con <- file(refSeq)
  lines <- readLines(refSeq)
  close(con)
  refs <- lines[2]
  print('refs is ')
  print(refs)
  bname <-   basename(samFile)
  print(samFile)
  ## to get the start and end position
  splitss <- strsplit(bname,'_')[[1]]
  #print('splitss is ')
  #print(splitss)
  start <- as.integer(splitss[1])
  end <- as.integer(splitss[3])
  print('start is ')
  print(start)
  print('end is ')
  print(end)
  ## this i will get the deletion sequence
  delSeq <- substr(refs, start, end)
  print('delSeq is ')
  print(delSeq)
  samDat <- read.table(samFile, header=FALSE, skip=2, sep='\t')
  cigars <- as.character(samDat[['V6']])
  index <- grep('H',as.character(cigars))
  if(length(index) > 0) {
    samDat <- samDat[-index,]
    cigars <- cigars[-index]
  }
  reads <- DNAStringSet(samDat[['V10']])
  result <- sequenceLayer(reads, cigars, from="query", to="reference", D.letter="-", N.letter=".", I.letter="-", S.letter="+", H.letter="+")
  ## to get the deletion range
  shiftPos <- as.integer(as.character(samDat[[4]]))
  start1 <- start - shiftPos + 1
  end1 <- end - shiftPos + 1 
  ### this is verify the correctness of coordinates
  ##dRange <- subseq(result, start=start1,end=end1)
  ### right 5 base, right shit
  righEnd<-filterLength(seqRange=result,curPos=end1+shifts,dir='right')
  dRangeR <- subseq(result, start=end1+1,end=righEnd)
  print('befor filterSeq')
  dRangeR <- filterStringSet(stringSets=dRangeR)
  print('pass the dRangeR')
  leftEnd<- filterLength(seqRange=result,curPos=start1-shifts,dir='left')
  dRangeL <- subseq(result, start=leftEnd,end=start1-1)
  dRangeL <- filterStringSet(stringSets=dRangeL)
  resultL <- censusMtr(stringSet=dRangeL, CurPos=start, shifts=shifts,
             delSeq=delSeq, refs=refs, righOrleft='left',bname=bname,
             Odir=Odir,splId=splIds)
  resultR <- censusMtr(stringSet=dRangeR, CurPos=end, shifts=shifts,
             delSeq=delSeq, refs=refs,righOrleft='right',bname=bname,Odir=Odir,
             splId=splIds)
  print(resultL)
  #resultL <- censusMtr(stringSet=dRangeL, CurPos=start, shifts=shifts,
  #                    refs=refs, righOrleft='left', bname=bname)
  ### this time I will merge the mutationPattern dat
  print('the length of resultL is ')
  print(length(resultL))
  print(length(resultR))
  print(resultR)
  if(length(resultL) > 0 & length(resultR) > 0) {
     mdat <- rbind(resultR, resultL)
     return (mdat)
  }
  else if(length(resultL) > 0 & length(resultR) == 0) {
     return (resultL)
  }
  else if(length(resultL) == 0 & length(resultR) > 0) {
     return (resultR)
  }
  else {
     return (NULL)
  }

}

filterStringSet <- function(stringSets) {
   maxL <- max(width(stringSets))
   index <- width(stringSets) == maxL
   return (stringSets[index,])
}


### shift will cause out of bound
filterLength <- function(seqRange, curPos, dir) {
  wdth <- width(seqRange)
  if(dir == 'right') {
    index <- curPos  > wdth
    curPos[index] <- wdth[index] 
    return (curPos)
  }
  if(dir == 'left') {
    index <- curPos  < 1
    curPos[index] <- 1
    return (curPos)
  }
}

censusMtr<-function(stringSet,CurPos,shifts,delSeq,refs,righOrleft,bname,Odir,splId) {
  pointFname <- file.path(Odir,paste(splId,"PointMutationCall.xls",sep='_'))
  mutPatterFname <- file.path(Odir,paste(splId,"mutationPatternCall.xls"))
  result <- list()
  if(righOrleft == 'right') {
     refRange<-strsplit(substr(refs,start=CurPos+1, stop=CurPos+shifts),'')[[1]]
  }
  if(righOrleft == 'left') {
     refRange<-strsplit(substr(refs,start=CurPos-shifts,stop=CurPos-1),'')[[1]] 
  }
  rName <- c('A','C','G','T','-')
  cMtr <-consensusMatrix(stringSet)[rName,] 
  print(cMtr)
  ### this I will remove the index
  index <- rowSums(cMtr) == 0
  ## this compute the frequency
  namess <- rownames(cMtr)
  for(i in 1 : ncol(cMtr)) {
     ### this I am going to remove 0
     print('refRange is ')
     print(refRange)
     refCount <- cMtr[refRange[i],i]
     totalCount <- sum(cMtr[,i])
     print('refCount is ')
     print(refCount)
     print('totalCount is ')
     print(totalCount)
     ### this step I will find the maxium muation count
     errorCount <- totalCount - refCount
     mIndex <- setdiff(namess,refRange[i])
     errorCount <- max(cMtr[mIndex,i])
     #print('mIndex is ')
     #print(mIndex)
     #print('errorCount is ')
     #print(errorCount)
     #stop()
     test <- binom.test(x=errorCount, n=totalCount, p = 0.01, 
                alternative = c("greater"), conf.level = 0.95)
     pvalue <- test$p.value
     result[[i]]<-rbind(c(paste(c(refRange[i],paste(namess,cMtr[,i],sep='_')),
                  collapse=':'), errorCount, totalCount, pvalue))
     colnames(result[[i]]) <- c('GenoDistribution','ErrorCount','TotalCount',
                                'P.Value')
     print('the result is ')
     print(result)
  }
  print('righOrleft is ')
  print(righOrleft)
  if(righOrleft == 'right') {
     Position <- paste('pos',seq(CurPos+1 , CurPos+shifts,by=1),sep='_')
     rightMt <- do.call('rbind', result)
     splId <- cbind(rep(bname, nrow(rightMt)))
     rightMt <- cbind(splId, cbind(Position),rightMt)
     colnames(rightMt)[1] <- 'splId'
     ### this step I am going to give the combination coverage
     print('right')
     mutpattern<- mutatPattern(dat=rightMt, stringSet=stringSet, refPos=CurPos,
                  leftRight='right',refseq=refRange,delSeq=delSeq) 
     print('mutpattern is ')
     print(mutpattern)
     if(!file.exists(pointFname)) {
        write.table(x=rightMt,file=pointFname,quote=FALSE,sep="\t",
                    row.names = FALSE, col.names = TRUE)
     }
     else {
        write.table(x=rightMt,file=pointFname,quote=FALSE,sep="\t",
                    append=TRUE, row.names = FALSE, col.names = FALSE ) 
    }
     return (mutpattern)
  }
  else {
     print('left')
     Position <- paste('pos',seq(CurPos-shifts , CurPos-1,by=1),sep='_')
     leftMt <- do.call('rbind', result)
     splId <- cbind(rep(bname, nrow(leftMt)))
     leftMt <- cbind(splId, cbind(cbind(Position), leftMt))
     colnames(leftMt)[1] <- 'splId'
     print('the head of leftMt is ')
     print(head(leftMt))
     print('CurPos is ')
     print(CurPos)
     print('refRange  is ')
     print(refRange)
     mutpattern <- mutatPattern(dat=leftMt, stringSet=stringSet,refPos=CurPos,
                 leftRight='left', refseq=refRange,delSeq=delSeq) 
     print('mutpattern is ')
     print(mutpattern)
     #mutPatterFname 
     if(!file.exists(pointFname)) {
        write.table(x=leftMt,file=pointFname,quote=FALSE,sep="\t",
                    row.names = FALSE, col.names = TRUE)
     }
     else {
        write.table(x=leftMt,file=pointFname,quote=FALSE,sep="\t",
                    append=TRUE, row.names = FALSE, col.names = FALSE )
    }
    return (mutpattern)
  }

}
### this step I will get the P value significant and split the reads by
### mutation pattern
mutatPattern<- function(dat,stringSet,refPos,leftRight,refseq,Odir,pvalue=0.05,delSeq) {
### the first step is to selec the sig p value 
  #print('in the mutatPatter')
  #print(head(dat))
  print('the refseq is ')
  print(refseq)
  splId <- unique(dat[,1])
  index <- as.numeric(dat[,'P.Value']) <= pvalue 
  if(sum(index) > 0) {
     ### this step I will extract the position
     poses <- sapply(dat[,'Position'], function(r) {
              pos <- as.integer(strsplit(r, '_')[[1]][2])
              return (pos)
              })[index]
     #print('poses')
     #print(poses)
     ### this step I will access the genotype in string set
     if(leftRight == 'right') {
       poss <- poses - refPos 
       refseq1 <- paste(refseq[poses - refPos],collapse='')
     }
     else {
       print('this is left')
       print('refPos is ')
       print(refPos)
       print(refseq)
       #poss <- refPos - poses -length(refseq) + 1
       poss <- poses - refPos + length(refseq) + 1
       print('poss')
       print(poss)
       refseq1 <- paste(refseq[poss],collapse='')
       print('refseq1 is ')
       print(refseq1)
     }
     print('in mutPattern leftRight is ')
     print(leftRight)
     mutSeqL <- list()
     ### this I am going to get the subseq
     for(i in 1 : length(poss)) { 
         mutSeqL[[i]] <-cbind(as.character(subseq(stringSet,start=poss[i],
                              width=1)))
         #print('mutSeqL[[i]]')
         #print(mutSeqL[[i]])
         colnames(mutSeqL[[i]]) <- poses[i]
     }
     mutatPos <- paste(poses, collapse=':')
     #print('mutatPos is ')
     #print(mutatPos)
     mutDat <- as.data.frame(do.call('cbind',mutSeqL),stringsAsFactors=FALSE)
     #print('mutDat no key')
     #print(head(mutDat))
     key <- apply(mutDat,1,function(m) {
              keyss <- paste(m, collapse='')
              return (keyss)
            })
     mutDat$key <- key
     #print('mutDat with key')
     #print(head(mutDat))
     #print('the dim of mutDat is ')
     #print(dim(mutDat))
     #print('the length of stringSet is ')
     #print(length(stringSet))

      
     mutDat$ExtendSeq <- as.character(stringSet) 
     #print(head(mutDat)) 
     #print('string set is ')
     #print(head(stringSet))
     #print('the dim of mutDat is ')
     #print(dim(mutDat))
     #print(head(mutDat))
     ## this step I will add the extend sequnece here
     mutLL <- split(mutDat, f=mutDat$key)
     countss <- 0
     mutSeq <- lapply(mutLL, function(m) {
               uniqueObervSeq <- unique(m[,'ExtendSeq'])
               if(length(uniqueObervSeq) > 1) {
                  print('unique great than 1') 
                  m1<- rbind(c(m[1,'key',drop=TRUE], nrow(m),mutatPos, refseq1))
                  m1 <- m1[rep(1,times=length(uniqueObervSeq)),]
                  uniqueObervSeq <- cbind(uniqueObervSeq)
                  m1 <- cbind(m1,uniqueObervSeq)
                  uniqNum <- as.data.frame(table(m[,'ExtendSeq']))
                  rownames(uniqNum) <- uniqNum[[1]]
                  uNum <- as.character(uniqNum[m1[,'uniqueObervSeq'],2])
                  m1[,2] <- uNum
                  ### this step I will get the read number
                  print('unique reads')
                  print(uniqueObervSeq)
               }
               else {
               m1 <- rbind(c(m[1,'key',drop=TRUE], nrow(m),mutatPos, refseq1,
                             uniqueObervSeq))
               }
               colnames(m1) <- c('mutPattern','NumRead','mutPos','refGeno',
                                 'uniqueObervSeq')
               m1 <- m1[,c('mutPos','refGeno','mutPattern','NumRead',
                           'uniqueObervSeq')]
               return (m1)
               })
     
     mutDat <- do.call('rbind',mutSeq)
     print('mutDat is ')
     print(head(mutDat))
 
     ### this I am going to filter the pattern
     #readNum <- as.integer(mutDat[,'NumRead'])
     #readNum1 <- readNum > 30
     #mutDat <- mutDat[readNum1,,drop=FALSE]
     splId <- cbind(rep(splId,times=nrow(mutDat)))
     colnames(splId) <- c('splId')
     mutDat <- cbind(splId,mutDat)
     print('mutDat is ')
     print(head(mutDat))
     ### this step I will compute the homology sequence
     print('the delSeq is ')
     print(delSeq)
     if(leftRight == 'right') {
        mutDat<-mutHomSearch(mutDat=mutDat,delSeq=delSeq,leftOrRight='right')
        print('this is right')
        print(head(mutDat))
     }
     else {
        mutDat<-mutHomSearch(mutDat=mutDat,delSeq=delSeq,leftOrRight='left')

     }
     return (mutDat)
  } 
}

## this function is for the muation homology search
mutHomSearch <- function(mutDat, delSeq,cName='uniqueObervSeq',leftOrRight) {
    print('leftOrRight is ')
    print(leftOrRight)
    print('delSeq is ')
    print(delSeq)
    if(leftOrRight == 'left') {
       delSeq <- reverse(delSeq)
    }
    homResult <- apply(mutDat,1, function(r) {
                 print('r is ')
                 print(r)
                 print(class(r))
                 if(leftOrRight == 'left') {
                    uiqSeq <- reverse(r[cName])
                 }
                 else {
                    uiqSeq <- r[cName]
                 }
                 print('uiqSeq')
                 print(uiqSeq)
                 len <- min(nchar(uiqSeq),nchar(delSeq))
                 print('len is ')
                 print(len)
                 homSeq<- returnHomSeq(Rseq=uiqSeq, refseq=delSeq, len=len)
                 return (homSeq)
                 }) 
     homMtr <- cbind(homResult)
     #print((homMtr))
     delSeqMtr <- cbind(rep(delSeq, times=nrow(mutDat)))
     colnames(delSeqMtr) <- c('refDelSeq')
     mutDat <- cbind(mutDat, homMtr, delSeqMtr)
     return (mutDat)
}


## this is refseq sequence
returnHomSeq <- function(Rseq, refseq, len) {
   print(Rseq)
   print(refseq)
   homSeq <- c('NO')
   for(i in 1:len){
      subs <- substr(Rseq, 1, i)
      subref <- substr(refseq,1,i)
      ## this step I count the refseq
      if(i == 1 & subs == subref) {
         homSeq <- subs
      }
      else if(i !=1 & subs==subref) {
         homSeq <- subs
      }
      else if(i !=1 & subs != subref) {
         break
      }
      else {
         break
      }
    }
    return (homSeq)
}


### this is 
samFileClssifer <- function(files, DoutDir,IoutDir, oper='D') {
   fileL <- as.list(files)
   print('the head of fileL is ')
   print(head(fileL))
   lapply(fileL, function(r) {
      splId <- basename(r)
      indir <- file.path(r,'MergeSamFile',paste(splId,'_253_270_filter',sep=''))
      #DoutDir1<-file.path(r,'MergeSamFile',paste(splId,'_253_270_Del_filter',sep=''))
      #IoutDir1<-file.path(r,'MergeSamFile',paste(splId,'_253_270_Ins_filter',sep=''))
      rootDir <- file.path(r,'MergeSamFile',splId)
      print(rootDir)
      print('indir is ')
      print(indir)
      #samFiles <- list.files(indir, full.names=TRUE, pattern='D.sam')
      samFiles <- list.files(indir, full.names=TRUE)
      if(oper == 'D') {
         samFiles <- samFiles[grep('_D_',samFiles)]
      }
      if(oper == 'I') {
         samFiles <- samFiles[grep('_I_',samFiles)]
      }
      print(length(samFiles))
      print(samFiles)
      lapply(as.list(samFiles),samFileNameProcess,delFolder=DoutDir, 
             insFolder=IoutDir, filterDir=rootDir, oper=oper)
   })
}

samFileNameProcess <-function(samFileN, delFolder, insFolder,filterDir,oper) {
   #print('delFolder is ')
   #print(delFolder)
   print('samFileN is ')
   print(samFileN)
   samName <- basename(samFileN)
   splitss <- strsplit(samName, '_')[[1]]
   oper1 <- splitss[2]
   if(oper1 != oper) { 
      print('oper is ')
      print(oper)
      stop('oper is not right')
   }
   len <- as.integer(splitss[4])
   #print('oper')
   #print(oper)
   if(len > 200) {
      print(samFileN)
      print(len)
      stop()
   }
   if(oper == 'D') {
     index <- DirNameProcess(dirNamess=delFolder, oper=oper, len=len)
   }
   if(oper == 'I') {
     index <- DirNameProcess(dirNamess=insFolder, oper=oper, len=len)
   }
   print('head delFolder')
   print(head(delFolder))
   print('filterDir is ')
   print(filterDir)
   if(oper == 'D') {
     filterDir <- file.path(filterDir,'deletoin_class',delFolder[index])
   }
   else if(oper == 'I'){
     filterDir <- file.path(filterDir,'insertion_class',insFolder[index])
   }
   else {
     stop('oper is wrong')
   }
   if(!file.exists(filterDir)) { dir.create(filterDir, recur=TRUE) }
   cmd <- paste('cp' ,samFileN,filterDir)
   print(cmd)
   system(cmd)
}

DirNameProcess <- function(dirNamess, oper, len) {
   len <- as.integer(len)
   dirL <- lapply(as.list(dirNamess), function(r) {
           print('r is ')
           print(r)
           #print('oper is ')
           #print(oper)
           r <- gsub(oper,'',r)
           print('after D replacement r')
           print(r) 
           dName <- strsplit(r,'_')[[1]]
           print('dName is ')
           print(dName)
           return (dName)
           })
   print(dirL)
   index <- 0
   for(i in 1:length(dirL)) {
      dirIndex <- dirL[[i]]
      if(length(dirIndex) == 2) {
         dirIndex <- as.integer(dirIndex)
         #print('the dirIndex is')
         #print(dirIndex) 
         #print('the length of dirIndex is ')
         #print(length(dirIndex)) 
         #print('step 1')
         #print('the len is ')
         #print(len)
         #print(len >= dirIndex[1] & len <= dirIndex[2])
         if(len >= dirIndex[1] & len <= dirIndex[2]) {
           index <- i
           return (index)
         }
      }
      else if(length(dirIndex) == 1) {
        #print('befor integer')
        #print(dirIndex)
        dirIndex <- as.integer(dirIndex)
        #print('len is ')
        #print(len)
        #print('dirIndex is ')
        #print(dirIndex)
        if(len == dirIndex) {
          index <- i
          return (index)
        }
      }
      else {
          stop('this is wrong')
      }
   } 

   stop('name section')
}


### this function is used for filter the count table
coutTableFilter <- function(countFile, start, end) {
   


}


###this function is used for the counting the reads with deletion and insertion
###we only count the reads with Deletion and insertion without soft-clip reads
##++++++++++++++++++++++++++++++++++=
## this function is used for the sam file filtering
samFilter <- function(indir,sampId,cutReadfile, pattern='sam') {
  
  dat <- read.delim(cutReadfile, header=TRUE, sep='\t', as.is=TRUE)
  splId <- sapply(dat[,1], function(r) {
           ids <- strsplit(r,'\\.')[[1]][1]
           print(ids)
           })
  rownames(dat) <- splId
  for(i in 1 : length(sampId)) {
   indir1 <- file.path(indir, sampId[i],'MergeSamFile',
                     paste(sampId[i],'_253_270',sep=''))
   Odir <-paste(indir1,'_filter',sep='')
   if(!file.exists(Odir)) { dir.create(Odir, recur=TRUE) }
   print(Odir)
   cutOff <- dat[sampId[i],2]
   print('cutOff is ')
   print(cutOff)
   print(indir1)
   samFiles <- list.files(indir1, pattern=pattern, full.names=TRUE)
   print('samFiles is ')
   print(samFiles)
   ## this I will filter the file
   print('samFiles')
   print(head(samFiles))
   fIndex <- sapply(basename(samFiles), function(r) {
               re <- gsub('.sam','',r)
               print('re is ')
               print(re)
               reNm <- as.integer(strsplit(re,'_')[[1]][5])
               print(reNm)
               if(reNm < cutOff) {return (FALSE)}
               else (return (TRUE))
             })
   fsamFile <-  samFiles[fIndex]
   for(i in fsamFile) {
    cmd <- paste('cp',i,Odir)
    system(cmd)
   }
   ## this step I need to zip file
   cmd <- paste('zip -r',paste(Odir,'.zip',sep=''), Odir)
   print(cmd)
   system(cmd)
  }
}


## this is region deletion and instertion select
regionInterval <- function(ReadsFile,totalSam, start, end) {
  ## the first step is to read all reads with mutation
  readDat <- read.delim(ReadsFile, header=TRUE, as.is=TRUE,sep='\t')
  readList <- split(readDat, f=readDat[[6]])
  ## the firs step is to find the 
  ind1 <- start - readList[['D']][,4] <= 0 & end - readList[['D']][,3]>=0
  print('sum of ind1 is ')
  print(sum(ind1))
  readId1 <- readList[['D']][ind1,1]
  print('head of readId1 ')
  print(head(readId1))
  ## this is for insertion
  ind2 <- start - readList[['D']][,3] <= 0 & end - readList[['D']][,4]>=0
  readId2 <- readList[['I']][ind2,1]
  readId <- c(readId1, readId2)
  con <- file(totalSam)
  headLines <- readLines(con, n=3)
  close(con)
  samDat <- read.delim(totalSam,skip=2,header=FALSE, sep='\t', fill=TRUE)
  index1 <- samDat[,1] %in% readId
  samDatTemp <- samDat[index1,]
  outName <- paste(start,end,paste('region', '.sam',sep=''),sep='_')
  print('outName is ')
  print(outName)
  OdirPrefix <- c('RegionSamFile')
  Odir <- dirname(totalSam)
  Odir <- file.path(Odir, OdirPrefix)
  if(!file.exists(Odir)) { dir.create(Odir, recur=TRUE) }
     fileNames <- file.path(Odir, outName)
   ## this I will write an example sam file out
  con <- file(fileNames,'w')
  write(headLines, file = con, append=TRUE)
  write.table(x=samDatTemp, file = fileNames,quote = FALSE, append=TRUE,
              sep = "\t", row.names = FALSE, col.names = FALSE)
  close(con)
  return (fileNames)
}

### this is for count file region selection
RegionSelect<-function(start,end,regionFile,oper=c('D','I','Micro')){
  print('step 1')
  if(oper == 'D') {
     fileName <- file.path(regionFile,'del_total_count_indel.xls')
  }
  else if(oper == 'I') {
     fileName <- file.path(regionFile,'ins_total_count_indel.xls')
  }
  else if(oper == 'Micro') {
     fileName <- file.path(regionFile,'del_total_count_indel_microHom.xls')

  }
  else {
     stop('oper is wrong')
  }
  print('fileName is ')
  print(fileName)
  dat <- read.delim(fileName, header=TRUE, sep='\t', as.is=TRUE)
  #print('head of dat')
  #print(head(dat))

  ## split the start and end
  dat1 <- sapply(dat[[1]], function(r){
          tmp <- as.integer(strsplit(r,':')[[1]])
          return (tmp)
  })
  dat1 <- t(dat1)
  if(oper == 'D' | oper == 'Micro') {
     index <- dat1[,1] <= start & dat1[,2] >= start |
              dat1[,1] <= end & dat1[,2] >= end |
              dat1[,1] >= start & dat1[,2] <= end
  }
  else if(oper == 'I') {
     iStart <- dat1[,2]
     iEnd  <- dat1[,1]
     index <- iStart <= start & iEnd >= start |
              iStart <= end & iEnd >= end|
              iStart >= start & iEnd <= end
  }
  else {
     stop('we do not have this type of operation')
  }
  dat1 <- dat[index,]
  ### this need to comment out
  outFile <- gsub('.xls','.select.xls',fileName)
  print(outFile)
  write.table(x=dat1, file = outFile,quote=FALSE, sep = "\t", row.names = FALSE, col.names = TRUE)
  return (outFile)
}

### this function is used for select the sam file and print it out
paralSamSelect <- function(regionFile, start=253, end=270) {
  shareDir <- dirname(dirname(regionFile))
  print(shareDir)
  splId <- basename(dirname(dirname(regionFile)))
  #/usr/local/data/data14/yzhong2/Wood/SPNGS-KSZ-264_Target/sampSplit/7F2-F10-1_S7/indel_count
  ReadNameFile <- file.path(shareDir,'Indel_reads', 
                  paste(splId,'_total.xls',sep=''))
  print(ReadNameFile)
  #/usr/local/data/data14/yzhong2/Wood_Repeat_Project/SPNGS-KSZ-264_Target//sampSplit/7F2-F10-1_S7
  #/usr/local/data/data14/yzhong2/Wood_Repeat_Project/SPNGS-KSZ-264_Target/sampSplit/7F2-F10-1_S7/MergeSamFile
  mergSam <- file.path(shareDir,'MergeSamFile',
             paste(splId,'_Merged.sorted.sam',sep=''))
  print('mergSam is ')
  print(mergSam)
  delRe <- OverLapRegion(start=start,end=end,regionFile=regionFile,splId=splId,
                         ReadNameFile=ReadNameFile,mergSam,oper=c('D'))
  print('this is end of deletion')
  insRe <- OverLapRegion(start=start,end=end,regionFile=regionFile,splId=splId,
                ReadNameFile=ReadNameFile,mergSam,oper=c('I'))

  print(splId)
}

## this is region select for the overlap interval
OverLapRegion<-function(start,end,regionFile,ReadNameFile,mergSam,splId,oper=c('D','I')){
  print('step 1')
  dat <- read.delim(regionFile, header=TRUE, sep='\t', as.is=TRUE)
  print('head of dat')
  print(head(dat))
  ## split the start and end
  dat1 <- sapply(dat[[1]], function(r){
          tmp <- as.integer(strsplit(r,':')[[1]])
          return (tmp) 
  })
  dat1 <- t(dat1)
  print('the head of dat1 is ')
  print(head(dat1))
  if(oper == 'D') {
     index <- dat1[,1] <= start & dat1[,2] >= start |
              dat1[,1] <= end & dat1[,2] >= end |
              dat1[,1] >= start & dat1[,2] <= end
  }
  else if(oper == 'I') {
     iStart <- dat1[,2]
     iEnd  <- dat1[,1]
     index <- iStart <= start & iEnd >= start |
              iStart <= end & iEnd >= end|
              iStart >= start & iEnd <= end
  } 
  else {
     stop('we do not have this type of operation')
  }
  ## this I need to use the merge sam file  
  dat1 <- dat1[index,]
  ### this need to comment out
  #return (dat[index,])
  input <- apply(dat1, 1, function(r){
           tmp <- paste(r, collapse=':')
           })
  lens <- dat[index,'indelLength']
  print('the head of dat1 is ')
  print(head(dat1))
  ## this step I need to do something
  ## this is for Inertion
  ## this is for all reads 
  print('readName file is ')
  print(ReadNameFile)
  
  dat<-InterValCompute(fileName=ReadNameFile,Odir,oFile,splitDelInt=FALSE,
                       wFile=FALSE)
  #print('the dat is ')
  #print(head(dat))
  #print(class(dat))
  #print(length(dat))
  #print('first')
  #print(dat[[1]])
  ## this is region file
  chrom <- as.character(unique(dat[[1]][,'chr']))
  print('chrom is ')
  print(chrom)
  ## this is for insertion
  interValList <- WhichInterValConvert(posList=input, chr=chrom,oper=oper, 
                  lens = lens)
  print('interValList is ')
  print(head(interValList))
  for (i in 1:length(interValList)) {
      samDat1 <- samFileSelect(samFile=mergSam,datList=dat,start=start,end=end,
                 whichInterval=interValList[[i]],operation=oper,splId=splId)
      #return (samDat1)
      print('samDat1 is ')
      print(samDat1)
   }
  ## this is for deletion
  return (dat)
}

### this is for the sam file select given the region
## this function is used for the microhomology search
microHomoSearch <- function(delFile,refseq, outFile) {
  ddat <- read.delim(delFile, header=TRUE, as.is=TRUE,sep='\t')
  microHom <- apply(ddat, 1, function(l) {
            ## get deletion range
            #print(l)
            tmp <- strsplit(l[1],':')[[1]]
            start <- as.integer(tmp[1])
            end <- as.integer(tmp[2])
            ## this I will get read seq
            Rseq <- strsplit(l[5],'_')[[1]][1]
            ## this step I will search microHom seq 
            ## from left to right
            ## this is 5 prime direction
            refsubs1 <- substr(refseq, start=end+1, stop=nchar(refseq))
            len <- min(nchar(Rseq ),nchar(refsubs1))
            hseq1 <- returnHomSeq(Rseq=Rseq, refseq=refsubs1,len=len)
            #print('hseq1 is ')
            #print(hseq1)
            ## this is another direction 
            refsubs2 <- substr(refseq, 1, start-1)
            #print('refsubs2')
            #print(refsubs2)
            len <- min(nchar(Rseq),nchar(refsubs2))
            Rseq1 <- reverse(Rseq)
            #print('reverse Rseq1')
            #print(Rseq1)
            refsubs2 <- reverse(refsubs2)
            #print('reverse refsubs2 ')
            #print(refsubs2)
            hseq2 <- returnHomSeq(Rseq=Rseq1, refseq=refsubs2,len=len)
            if(length(hseq1) !=0 & length(hseq2) == 0) {
               return (hseq1)
            }
            else if(length(hseq1) !=0 & length(hseq2) != 0){
               if(hseq2 !='NO') {
                  return (paste(hseq1, reverse(hseq2),sep=':'))
               }
               else {
                  return (paste(hseq1, hseq2,sep=':'))
               }
            }
            else if(length(hseq1) == 0 & length(hseq2) !=0) {
               if(hseq2 !='NO') {
                 return (reverse(hseq2))
               }
               else {
                 return (hseq2)
               }
            }
            else {
               return ('NO')
            }
         })
  # print(microHom)
  ddat <-   cbind(ddat, microHom)
  write.table(x=ddat, file = outFile, quote = FALSE, sep = "\t",
              row.names = FALSE, col.names = TRUE)
  return (outFile)
}


InDelCounting <- function(files) {
  ### this is the counting process, we
   con <- file(files, 'r')
   line <- readLines(con, n=3, warn=FALSE)
   mappedCount <- 0
   unmappedCount <- 0
   delCount <- 0
   insertCount <- 0
   softCount <- 0
   intDelCount <- 0
   MatchCount <- 0
   softCount <- 0
   while (length(line <- readLines(con, n = 1, warn = FALSE)) > 0) {
       
       seq1 <- strsplit(line,split='\t')[[1]][c(6,10)]
       cigar <- seq1[1]
       seq <- seq1[2]
       ## this is for the total aligned reads together
       if(cigar !='*') { mappedCount <- mappedCount + 1 }
       if(cigar == '*') { unmappedCount <- unmappedCount + 1 }
       if(length(grep('D',cigar)) > 0 & length(grep('I',cigar))==0 &
          length(grep('S',cigar))==0) {
           #this is for deletion count only
          delCount <- delCount + 1
       }
       if(length(grep('I',cigar)) > 0 & length(grep('D',cigar))==0 &
          length(grep('S',cigar))==0){
          insertCount <- insertCount + 1
       } 
       if(length(grep('I',cigar)) > 0 & length(grep('D',cigar)) > 0 &
          length(grep('S',cigar))==0){
          intDelCount <- intDelCount + 1
       }
       if(length(grep('I',cigar)) == 0 & length(grep('D',cigar)) == 0 &
          length(grep('S',cigar))==0 & length(grep('M',cigar)) > 0){
          MatchCount <- MatchCount + 1
       }

   }
   totalCount <- unmappedCount + mappedCount 
   countResult <- c(totalCount,mappedCount,unmappedCount, insertCount,
                    delCount, intDelCount, MatchCount)
   countResult <- rbind(countResult)
   colnames(countResult) <- c('totalReads','mappedCount','unmappedCoun',
                        'insertion','deletion','intDelCount','MatchCount')
   rownames(countResult) <- strsplit(basename(files),'\\.')[[1]][1]
   return (countResult)
}

## this function is used for the count the reads from soft clipped reads
softClipCount <- function(files) {
   con <- file(files, 'r')
   line <- readLines(con, n=3, warn=FALSE)
   mappedCount <- 0
   unmappedCount <- 0
   delCount <- 0
   insertCount <- 0
   softCount <- 0
   intDelCount <- 0
   MatchCount <- 0
   softCount <- 0
   while (length(line <- readLines(con, n = 1, warn = FALSE)) > 0) {
       seq1 <- strsplit(line,split='\t')[[1]][c(6,10)]
       cigar <- seq1[1]
       seq <- seq1[2]
       ## this is for the total aligned reads together
       if(cigar !='*') { mappedCount <- mappedCount + 1 }
       if(cigar == '*') { unmappedCount <- unmappedCount + 1 }
       if(length(grep('D',cigar)) > 0 & length(grep('I',cigar))==0){
           #this is for deletion count only
          delCount <- delCount + 1
       }
       if(length(grep('I',cigar)) > 0 & length(grep('D',cigar))==0){ 
          insertCount <- insertCount + 1
       }
       if(length(grep('I',cigar)) > 0 & length(grep('D',cigar))>0){
          intDelCount <- intDelCount + 1
       }
       if(length(grep('I',cigar)) == 0 & length(grep('D',cigar))== 0){
          MatchCount <- MatchCount + 1
       }
       ## this is count the soft-clip read only
       #if(length(grep('I',cigar)) == 0 & length(grep('D',cigar))== 0
       #   & length(grep('S',cigar)) > 0){
       #   softCount <- softCount + 1
       #}

   }
   totalCount <- unmappedCount + mappedCount
   countResult <- c(insertCount, delCount,intDelCount, MatchCount)
   countResult <- rbind(countResult)
   colnames(countResult) <- c( 'insertion','deletion','intDelCount',
                               'MatchCount')
   rownames(countResult) <- strsplit(basename(files),'\\.')[[1]][1]
   return (countResult)
}


## this function is used for the merge two counting table
MergeTble <- function() {


}


## this file contatin the function to process the Dr. Wood's 
VardicPipe <- function(inputDat) {
  require('parallel')
  gref <- c('/usr/local/data/data14/yzhong2/Wood/Refseq/targetSeq.fasta')
  Odir <- c('/usr/local/data/data14/yzhong2/Wood/VarDicCall/')
  outFile <- mclapply(inputDat, function(r) {
             Vardict(tSpl=r[2],nSpl=r[1],gref=gref, 
             Odir=Odir, mybed='./mybed.bed',fraction=0.00001)
             }, mc.cores=6)
  return (Odir)
}


## this function is used for the one sample var call

VardicPipeOneSpl <- function(inputDat,gref,Odir,mybed='./mybed.bed') {
  outFile <- mclapply(as.list(inputDat),  VardictOneSpl,gref=gref,Odir=Odir,mybed=mybed, fraction=0.00001, mc.cores=3)  
  return (outFile)  
}

## this function is used for sam file splitting
## 
samFileSplit <- function(samFile,skip=2, Odir) {
   con <- file(samFile,'r')
   open(con)
   out1 <- gsub('.sam','.deletion.sam',basename(samFile))
   out2 <- gsub('.sam','.insertion.sam',basename(samFile))
   out3 <- gsub('.sam','.soft.sam',basename(samFile))
   out4 <- gsub('.sam','.normal.sam',basename(samFile))
   out5 <- gsub('.sam','.int_del.sam',basename(samFile))
   out6 <- gsub('.sam','.un_mapped.sam',basename(samFile))
   if(!file.exists(Odir)) { dir.create(Odir, recur=TRUE) }
   Odir1 <- file.path(Odir,'deletion')
   dir.create(Odir1)
   out1 <- paste(Odir1,out1,sep='/')
   Odir1 <- file.path(Odir,'insertion')
   dir.create(Odir1)
   out2 <- paste(Odir1,out2,sep='/')
   Odir1 <- file.path(Odir,'soft')
   dir.create(Odir1)
   out3 <- paste(Odir1,out3,sep='/')
   Odir1 <- file.path(Odir,'match')
   dir.create(Odir1)
   out4 <- paste(Odir1,out4,sep='/')
   Odir1 <- file.path(Odir,'int_del')
   dir.create(Odir1)
   out5 <- paste(Odir1,out5,sep='/')
   Odir1 <- file.path(Odir,'un_mapped')
   dir.create(Odir1)
   out6 <- paste(Odir1,out6,sep='/')

   fileNames <- c(out1,out2,out3,out4,out5, out6)
   ## this is for split the normal mathch file
   print('fileNames are ')
   print(fileNames)
   con1 <- file(out1,'w')
   con2 <- file(out2,'w')
   con3 <- file(out3,'w')
   con4 <- file(out4,'w') ## this is for normal match
   con5 <- file(out5,'w') ## this is for insertion and deletion match
   con6 <- file(out6,'w') ## this is for the unmap
   line <- readLines(con, n=skip, warn=FALSE)
   write(line, file = con1, append=TRUE)
   write(line, file = con2, append=TRUE)
   write(line, file = con3, append=TRUE)
   write(line, file = con4, append=TRUE)
   write(line, file = con5, append=TRUE)
   while (length(line <- readLines(con, n = 1, warn = FALSE)) > 0) {
       seq1 <- strsplit(line,split='\t')[[1]][c(6,10)]
       cigar <- seq1[1]
       seq <- seq1[2]
       if(length(grep('D',cigar)) > 0 & length(grep('I',cigar))==0 &
          length(grep('S',cigar))==0) {
           #this is for deletion
          write(line,file=con1, append=TRUE)
       }
       else if (length(grep('I',cigar))>0&length(grep('D',cigar))== 0 &
          length(grep('S',cigar))==0) {
          ## this is for insertion
          write(line,file=con2, append=TRUE)
       }
       else if(length(grep('S',cigar)) > 0) {
          ## this is for softread
          write(line,file=con3, append=TRUE)
       }
       else if(length(grep('I',cigar))>0&length(grep('D',cigar))> 0 &
          length(grep('S',cigar))==0) {
          ## this is for insertion and deletion
          write(line,file=con5, append=TRUE)
       }
       else if(cigar == '*') { 
          ## this is un_mapped reads
          write(line,file=con6, append=TRUE)
       } 
       else { ## this step we are going to remove the parental reads
          write(line,file=con4, append=TRUE)
       }
   }
   close(con1)
   close(con2)
   close(con3)
   close(con4)
   close(con5)
   print('this is finished')
   print('fileNames is ')
   print(fileNames)
   bamFile <- sapply(fileNames, function(r) {
    bamFile <- file.path(dirname(r), gsub('.sam','.bam', basename(r)))
    #samtools sort -O sam -T sample.sort -o sample.sort.sam sample.sam
    cmd <- paste('samtools view -bS', r,'>',bamFile )
    print(cmd)
    system(cmd)
    #samtools sort
    # samtools sort [options...] [in.bam]
    sortBam<-file.path(dirname(bamFile),gsub('.bam','.sort',
             basename(bamFile)))
    cmd <- paste('samtools sort',bamFile, sortBam)
    #cmd <- paste('samtools sort -o',sortBam,bamFile)
    print('sort cmd ')
    print(cmd)
    system(cmd)
    sortBam <- paste(sortBam,'.bam',sep='')
    #sortBam <- paste(sortBam,'.bam',sep='')
    cmd <- paste('samtools index', sortBam)
    system(cmd)
    outSam <- file.path(dirname(sortBam),gsub('.bam','.sam',basename(sortBam)))
    cmd <- paste('samtools view -h -o',outSam,sortBam)
    system(cmd)
    return (outSam)
   })
   return (bamFile)
}

### this function is used for generate the genotype distribution
## the first thing is to generate the input the position file
bamCountInput <- function(refSeqFile, chrName='Hprt', fileS="posFile.txt") {
  con <- file(refSeqFile,'r')
  line <- readLines(con, n=1, warn=FALSE)
  line2 <- readLines(con, n=1, warn=FALSE)
  close(con)
  dat1 <- rep(chrName, each=nchar(line2))
  dat2 <- seq(1:nchar(line2))
  dat3 <- seq(1:nchar(line2))
  dat <- cbind(dat1,dat2,dat3) 
  write.table(dat, file = fileS, quote = FALSE, sep = "\t", row.names = FALSE,
              col.names = FALSE)
  return (fileS)
}

## this function is used for processing the bam output

BamCountProcess <- function(bamSnpFile,Odir,fileName) {
   if(!file.exists(Odir)) { dir.create(Odir, recur=TRUE) }
   oFile <- file.path(Odir, fileName)
   if(file.exists(oFile)) {unlink(oFile)}
   con3 <- file(description=oFile, open="w")
   # agcount,cgcount,ggcount,tgcount,ngcount
   oneline <- paste('chr','pos','ref','A','C', 'G','T','N',
                    'A%','C%','G%', 'T%', 'N%','SumCov', sep='\t')
   write(oneline,con3,append=TRUE)
   con1 <- file(bamSnpFile, open="r")
   while(TRUE){
      #count <- count + 1
      input <- readLines(con1, n=1)
      ### these we process the bam file
      if(length(input) == 0) { break } ## end of file
      strtoken <- strsplit(input, '\t')[[1]]
      chr <- strtoken[1]
      pos <- strtoken[2]
      ref <- strtoken[3]
      ## this step we will split the
      agcount <- as.integer(strsplit(strtoken[6],':')[[1]][2])
      cgcount <- as.integer(strsplit(strtoken[7],':')[[1]][2])
      ggcount <- as.integer(strsplit(strtoken[8],':')[[1]][2])
      tgcount <- as.integer(strsplit(strtoken[9],':')[[1]][2])
      ngcount <- as.integer(strsplit(strtoken[10],':')[[1]][2])
      percentage <- c(agcount, cgcount,ggcount,tgcount,ngcount)
      percentage <- paste(percentage/sum(percentage), collapse='\t')
      SumCov <- sum(c(agcount, cgcount,ggcount,tgcount,ngcount))
      result <- paste(chr, pos, ref,agcount,cgcount,ggcount,tgcount,ngcount,
                      percentage,SumCov, sep='\t')
      print(result)
      write(result,con3,append=TRUE)
   }
   close(con1)
   close(con3)
   return (oFile)
}

## this function is compute the mutation error percentage
ErrorPercentage <- function(file, Odir) {
   dat <- read.delim(file, as.is=TRUE, header=TRUE, sep='\t')
   dat1 <- dat[,4:8]
   dat2 <- apply(dat1,1, function(r) {

           re <- r/sum(r) * 100
           return (re)
           })
   
   dat2 <- t(dat2)
   #agcount,cgcount,ggcount,tgcount,ngcount
   colnames(dat2) <- c('A%','C%','G%','T%','N%')
   dat <- cbind(dat,dat2)
   write.table(dat, file = file, quote = FALSE, sep = "\t", row.names = FALSE,
              col.names = TRUE)
 
   return (dat)
}

### this function is used for the read classification based on deletion
### insertion pattern

My_readClassify <- function(samName, skip=2, Odir, fileName, oper, refseq=NULL) {
   if(!file.exists(Odir)) { dir.create(Odir, recur=TRUE) } 
   require('GenomicAlignments')
   con <- file(samFile,'r')
   fileName <- file.path(Odir,fileName)
   if(file.exists(fileName)) {unlink(fileName)}
   con1 <- file(fileName,'w')
   headlines <- readLines(con, n=skip)
   while (length(line <- readLines(con, n = 1, warn = FALSE)) > 0){
      strS <- strsplit(line,split='\t')[[1]]
      r1Name <- strS[1]
      chr <- strS[3]
      pos <- as.integer(strS[4])
      print('pos')
      print(pos)
      cigar <- strS[6]
      seq1 <- strS[10]
    
      ## this step we find th pattern
      if(cigar !='*' & oper== 'D') {
        seq1 <- BStringSet(x=seq1, start=1, end=nchar(seq1))
        alignSeq <- sequenceLayer(x=seq1,cigar=cigar,from="query",to="pairwise")
        my_locateDelPos(seqAlign=alignSeq,readName=r1Name,pos=pos,con=con1, 
                        Oper='D',chr=chr)
      }
      if(cigar !='*' & oper== 'I') {
        print(cigar)
        print('seq1 is ')
        print(seq1)
        seq1 <- BStringSet(x=seq1, start=1, end=nchar(seq1))
        alignSeq<-sequenceLayer(x=seq1,cigar=cigar,
                  to="pairwise-N-regions-removed",from="query")
        return (alignSeq)
        my_locateDelPos(seqAlign=alignSeq,readName=r1Name,pos=pos,con=con1,
                        Oper='I',chr=chr)
      }

    }
    close(con1)
    close(con)
    return (file.path(Odir,fileName))
}

## con is the file connection
my_locateDelPos<-function(seqAlign,readName,pos,con, Oper='D',chr) {
   #fileName <- file.path(Odir, fileName)
   #if(file.exists(fileName)) {unlink(fileName)}
   #con <- file(fileName,'w')
   delStart <- FALSE
   start <- 0
   end <- 0
   #print(as.character(seqAlign))
   if(Oper == 'D'){
      for( i in 1 : nchar(seqAlign)) {
         oneChar <- substring(seqAlign, i, i)
         if(oneChar == '-' & delStart== FALSE) {
            start <- i+pos-1
            delStart = TRUE
         }
         else if (oneChar != '-' & delStart== TRUE){
            end <- i+pos-2 
            delStart <- FALSE
            ### this step I am going to write the read id out 
            line <- paste(readName, chr, start, end, Oper,sep='\t' )
            write(line,con,append=TRUE)
         }
      }
   }
   if(Oper == 'I') {

   }
}

## the whichInterval format is "Hprt_85_85_D"
WhichInterValConvert <- function(posList, chr='Hprt',oper='D',lens) {
   if(oper == 'D') {
      re2 <- lapply(as.list(posList), function(r) {
      tmp <- strsplit(r,':')[[1]]
      len <- as.integer(tmp[2]) - as.integer(tmp[1]) + 1
      re <- paste(tmp,collapse='_')
      re1 <- paste(chr,re,len,oper,sep='_')
      return (re1)
      })
   }
   else {
      count <- 1
      re2 <- lapply(as.list(posList), function(r) {
      tmp <- strsplit(r,':')[[1]]
      re <- paste(tmp,collapse='_')
      re1 <- paste(chr,re,lens[count],oper,sep='_')
      count <<- count + 1
      return (re1)
      })
   }
}

## the whichInterval format is "Hprt_85_85_D"
## for operation is either D or I
samFileSelect<-function(samFile,datList,whichInterval,operation='I',start,end,splId){
   con <- file(samFile)
   headLines <- readLines(con, n=3)
   close(con)
   print('whichInterval is ')
   print(whichInterval)
   print('names of datList is ')
   print(head(names(datList)))
   #stop()
   if(sum(whichInterval %in% names(datList))==0) { ## this is empty
     print('whichInterval is')
     print(whichInterval)
     print('names of datList is ')
     print(names(datList))
     stop(' this is empty region')
     return (whichInterval %in% names(datList))
   }
  
   samDat <- read.delim(samFile,skip=2,header=FALSE, sep='\t', fill=TRUE)
   index1 <- samDat[,1] %in% datList[[whichInterval]][,'readId']
   samDatTemp <- samDat[index1,]
   outName <- paste(paste(unique(datList[[whichInterval]][,3]),operation,
                          unique(datList[[whichInterval]][,4]), 
                          unique(datList[[whichInterval]][,5]),
                          sum(index1),sep='_'),
                          '.sam',sep='')
   print('outName is ')
   print(outName)
   #splId <- strsplit(basename(samFile),'_')[[1]][1]
   
   OdirPrefix <- paste(splId,start,end,operation,sep='_')
   Odir <- dirname(samFile)
   Odir <- file.path(Odir, OdirPrefix)
   if(!file.exists(Odir)) { dir.create(Odir, recur=TRUE) }
   fileNames <- file.path(Odir, outName)
   ## this I will write an example sam file out
   con <- file(fileNames,'w')
   write(headLines, file = con, append=TRUE)
   write.table(x=samDatTemp, file = fileNames,quote = FALSE, append=TRUE,
               sep = "\t", row.names = FALSE, col.names = FALSE)
   close(con)
   return (fileNames)
}


### this function is used for classify the deletion interval
### oFile filename prefix for read1 id with deletion
InterValCompute<-function(fileName, Odir, oFile, splitDelInt=FALSE,wFile=TRUE){
   #print('fileName is ')
   #print(fileName)
   dat <- read.delim(fileName, header=FALSE, as.is=TRUE,sep='\t')
   colnames(dat) <- c('readId','chr','start','end','width','operation','seq')
   #print('head of dat is ')
   #print(head(dat))
   dat$key <- paste(dat[,2],dat[,3],dat[,4],dat[,5],dat[,6],sep='_')
   datList1 <- split(dat,f=dat$key)
   if(wFile == FALSE) {
     return (datList1)
   }
   datTbl <- lapply(datList1,function(r) {
             repNum <- nrow(r)
             index <- paste(unique(r[,3]),unique(r[,4]),sep=':')
             width <- unique(r[,5] )
             ## if operation is insertion, we need unique seq
             seqCount <- table(r[,'seq'])
             seq1 <- paste(unlist(dimnames(seqCount)),
                           as.vector(seqCount),sep='_')
             seq1 <- paste(seq1,collapse=':')
             result <- c(index, repNum, width, unique(r[,6]),seq1)
             return (result)
             })
   if(!file.exists(Odir)) { dir.create(Odir, recur=TRUE) }
   datTbl <- do.call('rbind', datTbl)
   colnames(datTbl)<-c('star_end','readNum','indelLength','operation','genoDis')
   datTbl <- as.data.frame(datTbl, stringsAsFactors=FALSE)
   datTbl[[2]] <- as.numeric(as.character(datTbl[[2]]))
   datTbl <- datTbl[order(datTbl[,2],decreasing=TRUE),]
   fileName <- paste(oFile,'counts.xls',sep='_')
   fileName <- file.path(Odir,fileName)
   if(splitDelInt == FALSE) {
     write.table(x=datTbl, file = fileName,quote = FALSE, sep = "\t",
                 row.names = FALSE, col.names = TRUE)
     return (fileName)
   }
   ### usually stop here
   ## this time I am going to split the insert and deletion
   #datTbl1 <- read.delim(fileName, header=TRUE, as.is=TRUE,sep='\t')
   datTbl1 <- datTbl
   datList <- split(datTbl1, datTbl1[['operation']])
   ## this step I will write the Deletion and insertion respectively
   fileName <- paste(oFile,'Del','counts.xls',sep='_')
   fileName <- file.path(Odir,fileName)
   #print('fileName is ')
   #print(fileName)
   if(splitDelInt == TRUE) {
     write.table(x=datList[['D']], file = fileName,quote = FALSE, sep = "\t",
                row.names = FALSE, col.names = TRUE)
   }
   fileName <- paste(oFile,'Int','counts.xls',sep='_')
   fileName <- file.path(Odir,fileName)
   if(splitDelInt == TRUE){
      write.table(x=datList[['I']], file = fileName,quote = FALSE, sep = "\t",
               row.names = FALSE, col.names = TRUE)
   }
   return (fileName)
}

## this is an elegant way to get the deletion and insertion or combination
CigarIndex <- function(samName, skip=2, Odir, fileName, oper=c('I','D'), refseq=NULL){
   if(!file.exists(Odir)) { dir.create(Odir, recur=TRUE) }
   require('GenomicAlignments')
   con <- file(samName,'r')
   fileName <- file.path(Odir,fileName)
   if(file.exists(fileName)) {unlink(fileName)}
   con1 <- file(fileName,'w')
   headlines <- readLines(con, n=skip)
   while (length(line <- readLines(con, n = 1, warn = FALSE)) > 0){
      strS <- strsplit(line,split='\t')[[1]]
      r1Name <- strS[1]
      chr <- strS[3]
      pos <- as.integer(strS[4])
      #print('pos')
      #print(pos)
      cigar <- strS[6]
      seq <-  strS[10]
      #print('seq')
      #print(seq)
      if(cigar != '*') {
         refCigar <- cigarToRleList(cigar)
         cigarRange <- cigarRangesAlongReferenceSpace(cigar)
         opssDf<-data.frame(readId=r1Name, chr = chr,
                            start=start(cigarRange)[[1]],
                            end=end(cigarRange)[[1]],
                            width = refCigar@unlistData@lengths,
                            operation=refCigar@unlistData@values)
         ### this step I will consider the alignment pos 
         opssDf[['start']] <- opssDf[['start']] + pos -1
         opssDf[['end']] <- opssDf[['end']] + pos - 1
         opssDf$seq <- ' '
         ## this is for insertion
         index <- opssDf$operation == 'I'
         ## we are going to find the insertion sequence   
         QcigarRange <- cigarRangesAlongQuerySpace(cigar)
         QpssDf<-data.frame(readId=r1Name, chr = chr,
                            start=start(QcigarRange)[[1]],
                            end=end(QcigarRange)[[1]],
                            width = refCigar@unlistData@lengths,
                            operation=refCigar@unlistData@values)
         ## find the insertion
         Qindex <- QpssDf$operation == 'I'
         if(sum(Qindex) > 0) {
            start <-  QpssDf[Qindex,'start'] 
            end <- QpssDf[Qindex,'end']
            iSeq <- c()
            if(length(start) != length(end)) { stop('the length is not right') }
            for(i in 1 : length(start)) {
               iSeq <- c(iSeq, substr(seq, start[i], end[i]))
            }
            iSeq <- as.data.frame(cbind(iSeq),stringsAsFactors=FALSE)
            ## update
            opssDf[index,'seq'] <- iSeq[,1]
         }
         ## find the deletion region and sequence
         reIndex <- opssDf$operation == 'D'
         if(sum(reIndex) > 0 ) {
           start  <- opssDf[reIndex,'start']
           end <- opssDf[reIndex, 'end']
           if(length(start) != length(end)) { stop('D length wrong') }
           ## this will access the deletion
           dSeq <- c()
           for(i in 1 : length(start)) {
              dSeq <- c(dSeq, substr(refseq, start[i], end[i]))
           }
           dSeq <- as.data.frame(cbind(dSeq),stringsAsFactors=FALSE)
           opssDf[reIndex,'seq'] <- dSeq[,1]
         }
           ## this step I will along query sequence
           ### this step I am going to add the sequence on
           ### this step I select the opertion is insertion or deletion
         index <- opssDf[['operation']] %in% oper 
         if(sum(index) > 0) {
            opssDf <- opssDf[index,,drop=FALSE]
            WriteOneLine(readDf=opssDf, con=con1)
         }
      }
    }
    close(con1)
    close(con)
    return (fileName)
}
   
WriteOneLine <- function(readDf, con) {
   apply(readDf, 1, function(r) {
    r <- paste(r, collapse='\t')
    write(r, file = con, append=TRUE)
   })
}

## this function is pair wise alignment for soft-clip reads

softClipRealign <- function(softSam,skip,ref, Odir) {
   ## this step is to read the ref sequence 
   con1 <- file(ref)
   refseq <- readLines(con1, n=2)[2]
   con <- file(softSam,'r')
   headlines <- readLines(con, n=skip)
   print(headlines)
   outFile <- gsub('sort.sam','large_indel.sam', softSam)
   print('outFile is ')
   print(outFile)
   if(file.exists(outFile)) { unlink(outFile) }
   con2 <- file(outFile, 'w')
   write(headlines, file = con2, append=TRUE)
   while (length(line <- readLines(con, n = 1, warn = FALSE)) > 0){
      strS <- strsplit(line,split='\t')[[1]]
      r1Name <- strS[1]
      chr <- strS[3]
      pos <- as.integer(strS[4])
      cigar <- strS[6]
      seq1 <- strS[10]
      ###align consecutive subsequence of pattern with whole strings in subject
      result <- pairwiseAlignment(seq1, refseq, type="local-global")
      newCigar <- CigarConstruct(alignment=result,seqLen = nchar(seq1)) 
      aligPos <- start(subject(result))
      strS[4] <- aligPos
      strS[6] <- newCigar
      strS <- paste(strS, collapse='\t')
      #print(result@score)
      write(strS, file = con2, append=TRUE)
   }
   close(con1)
   close(con2)
   return (outFile)
}

## this function is used for construct cigar string by one alignment
## per read
CigarConstruct <- function(alignment, seqLen) {
  cstrings <- strsplit(compareStrings(alignment),'')[[1]]
  operation <- c()
  dcount <- 0
  icount <- 0
  mcount <- 0
  dflag <- F
  iflag <- F
  mflag <- F
  for(i in 1 : length(cstrings)) {
     if(cstrings[i] == '-') { ## this is deletion
        ## match case happen before
        if(dflag == F) {
          oper <- paste(mcount,'M',sep='')
          operation <- c(operation,oper)
          dflag <- T
          mcount <- 0
        }
        dcount <- dcount + 1
     } 
     if(cstrings[i] != '-') { dflag <- F }
     if(cstrings[i] == '+'){ ## this is insertion
        if(iflag == F) {
           oper <- paste(mcount,'M',sep='')
           operation <- c(operation,oper)
           iflag <- T
           mcount <- 0
        }
        icount <- icount + 1
     }
     if(cstrings[i] != '+') { iflag <- F }
     if(cstrings[i] !='-' & cstrings[i] !='+'){ ## this is match case
        if(dcount != 0) {
          oper <- paste(dcount,'D',sep='')
          operation <- c(operation, oper)
          dcount <- 0
        } 
        if(icount != 0) {
          oper <- paste(icount,'I', sep='')
          operation <- c(operation, oper)
          icount <- 0
        }
        if(icount != 0 & dcount != 0) {
          stop(' something is wrong')
        }
        mcount <- mcount + 1

     }
  }
  if(mcount > 0){
    oper <- paste(mcount,'M',sep='')
    operation <- c(operation, oper) 
  }
  ### this is I will consider the soft clip in the begin and end
  Pstart <- start(pattern(alignment))
  if(Pstart != 1) {
    oper <- paste(Pstart-1,'S',sep='')
    operation <- c(oper, operation)
  }
  Pend <- end(pattern(alignment))
  if(Pend != seqLen){
    operE <- paste(seqLen-Pend, 'S', sep='')
    operation <- c(operation, operE)
  }
  return (paste(operation, collapse=''))
}

### this function is used for cating all reads file together
### files is a vector of input files
catDftogther <- function(files, Odir, fprefix='total_count_indel.xls'){
   dat <- lapply(as.list(files), function(r) {
          dat1 <- read.delim(r, as.is=TRUE, sep='\t')
          dat1$key <- paste(dat1[['star_end']] ,dat1[['operation']],
                            dat1[['indelLength']],sep=':')
          return (dat1)
          })
   dat2 <- do.call('rbind',dat)
   datL <- split(dat2, f=dat2[,'key'])
   count <- 1
   datL1 <- lapply(datL, function(r) {
            start_end <- unique(r[,1])
            readNum <- sum(r[,'readNum'])
            indelLength <- unique(r[,'indelLength'])
            operation <- unique(r[,'operation'])
            if(nrow(r) > 1) {
               genoDis <- r[["genoDis"]]
               if(operation == 'D') {
                  tmp1 <- sapply(genoDis, function(l) {
                    tmp <- strsplit(l, '_')[[1]]
                    return (tmp)
                  })
                  seq1 <- unique(tmp1[1,])
                  counts <- sum(as.integer(tmp1[2,,drop=TRUE]))
                  if(length(seq1) > 1) { stop('D seq is wrong') }
                  genoDis <- paste(seq1,counts,sep='_')
               }
               if(operation == 'I') {
                  genoDis1 <- paste(as.character(genoDis),collapse=':')
                  tmp <- strsplit(genoDis1,':')[[1]]
                  result <- lapply(as.list(tmp), function(m) {
                            tmp1 <- strsplit(m,'_')[[1]]
                            tmp2 <- rep(tmp1[1], as.integer(tmp1[2]))
                            return(tmp2)
                            })
                  result <- do.call('c', result)
                  seqCount <- table(result)
                  seq1 <- paste(unlist(dimnames(seqCount)),
                           as.vector(seqCount),sep='_')
                  genoDis <- paste(seq1,collapse=':')
               }
            }
            else {
               genoDis <- r[["genoDis"]]
            }
            oneLine <- rbind(c(start_end,readNum,indelLength,operation,genoDis))
            }) 
   datL2 <- as.data.frame(do.call('rbind',datL1), stringsAsFactors=FALSE)
   colnames(datL2) <- c('start_end','readNum','indelLength','operation',
                        'genoDis')
   datL2[['readNum']] <- as.numeric(datL2[['readNum']])
   datL2 <- datL2[order(datL2[,'readNum'],decreasing=TRUE),]
   ## this time I split the D and I
   datL3 <- split(datL2, f=datL2[,'operation'])
   ## this I am goint to write Insertion out 
   ifile <- paste('ins',fprefix, sep='_')
   ifile <- file.path(Odir, ifile)
   write.table(datL3[['I']], file = ifile,quote = FALSE, sep = "\t",
               row.names = FALSE, col.names = TRUE)
   dfile <- paste('del',fprefix, sep='_') 
   dfile <- file.path(Odir, dfile)
   write.table(datL3[['D']], file = dfile,quote = FALSE, sep = "\t",
               row.names = FALSE, col.names = TRUE)
 
   return (dfile)
}

### this function is used for pipe for genotype
genoTypeDis <- function(cmd, bamFile,ref,Odir, posFile ){
  print('cmd is ')
  print(cmd)
  bnames <- basename(bamFile)
  splId <- strsplit(bnames,'\\.')[[1]][1]
  print('splId is ')
  print(splId)
  print(bnames)
  Odir1 <- file.path(Odir, splId)
  if(!file.exists(Odir1)) {dir.create(Odir1,recur=TRUE, showWarnings=FALSE)}
  oFile <- paste(splId,'_count.txt',sep='')
  oFile <- bam_read_count(cmdPath=cmd,ref=ref,bamFile=bamFile,posFile=posFile,
           Odir=Odir1,oFile=oFile,mapQ=0)
  Odir2 <- dirname(oFile)
  fileName <- paste(splId,'_genoType_dis.xls',sep='')
  print('oFile is ')
  print(oFile)
  files <- BamCountProcess(bamSnpFile=oFile,Odir=Odir2,fileName=fileName)
  errorDat <- ErrorPercentage(file= files)
  print('finish') 
  return (errorDat)
}

#r this function is used for the merge the reads together
readStaMerge <- function(readsCount, softCount) {
  softCount <- softCount[rownames(readsCount),]
  cName <- c('insertion', 'deletion', 'intDelCount','MatchCount')
  statTbl <- readsCount
  statTbl[,cName] <- statTbl[,cName] + softCount[,cName]
  statTbl <- as.data.frame(statTbl)
  ## this step we need to compute the proportion and mapping rate
  ## mapRate <- statTbl[,'mappedCount']
  statTbl$mappingRate <- statTbl$mappedCount / statTbl$totalReads
  statTbl$insProporTion <- statTbl$insertion/statTbl$mappedCount
  statTbl$delProporTion <- statTbl$deletion/statTbl$mappedCount
  statTbl$intDelProPorTion <-  statTbl$intDelCount/ statTbl$mappedCount
  statTbl$MatchProPorTion <- statTbl$MatchCount / statTbl$mappedCount
  return (statTbl)
}

## this function is for the compute the mapped/unmapped reads

rationColculation <- function(samFiles) {
   con <- file(samFiles,'r')
   mappedCount <- 0
   unmappedCount <- 0
   totalCount <- 0
   sampleId <- strsplit(basename(samFiles),'\\.')[[1]][1]
   print('sampleId is ')
   print(sampleId)
   while (length(line <- readLines(con, n = 1, warn = FALSE)) > 0) {
       chars <- substr(line,1,1)
       if(chars != '@') {
       seq1 <- strsplit(line,split='\t')[[1]][c(6,10)]
       cigar <- seq1[1]
       print(cigar)
       totalCount <- totalCount + 1
       ## this is for the total aligned reads together
       if(cigar !='*') { mappedCount <- mappedCount + 1 }
       if(cigar == '*') { unmappedCount <- unmappedCount + 1 }
       }

    } 
    readStat <- c(totalCount, mappedCount, unmappedCount)
    mappingRate <- mappedCount/totalCount
    unmappRate <- unmappedCount/totalCount
    readStat <- c(readStat, mappingRate,unmappRate)
    cnames <- c('totalCount', 'mappedCount', 'unmappedCount', 
                'mappingRate','unmappRate')
    names(readStat) <-  cnames 

    readStat <- format(readStat, scientific = FALSE)
    readStat <- c(sampleId, readStat)
    cnames <- c('sampleId', cnames)
    names(readStat) <- cnames
    return (readStat)
}

### this function is used for generating the mapped sam file
samFileMapped <- function(samFile, Odir) {
  splId <- paste(strsplit(basename(samFile),'\\.')[[1]][1],'_mapped.sorted.sam',sep='')
  print('splId is ')
  print(splId)
  outFile <- file.path(Odir,splId)
  print(outFile)
  con <- file(samFile,'r') 
  con1 <- file(outFile,'w')
  print(splId)
  while (length(line <- readLines(con, n = 1, warn = FALSE)) > 0) {
       chars <- substr(line,1,1)
       ## this is for the total aligned reads together
       if(chars == '@') {
          write(line, file = con1, append=TRUE)
       }
       else { 
          seq1 <- strsplit(line,split='\t')[[1]][c(6,10)]
          cigar <- seq1[1]
          #print(cigar)
          if(cigar !='*') {
            write(line, file = con1, append=TRUE)
          } 
       }
  }
  close(con1)
  close(con)
}

## this function is used for merging all sam files del, insertion and
## del and insertion generated by the soft realignment 
samFileMerge <- function(indir,sampId) {
  samFile <- file.path(indir,sampId, 'deletion')
  samFile <- file.path(samFile, paste(sampId,
             #.assembled.sorted.insertion.sort.sam
                       '.assembled.sorted.deletion.sort.sam',sep=''))
  print('deletion samFile is ')
  print(samFile)
  Odir <- file.path(indir,sampId, 'MergeSamFile')
  if(!file.exists(Odir)) {dir.create(Odir, recur=TRUE) }
  oFile <- file.path(Odir, paste(sampId,'Merged.sam',sep='_'))
  print('oFile is ')
  print(oFile)
  print('Odir is ')
  print(Odir)
  ## the first step is to write the deletion sample file
  con <- file(samFile, 'r')
  con1 <- file(oFile,'w')
  line <- readLines(con, n=3, warn=FALSE)
  write(line, file = con1, append=TRUE)
  ## this is for the deletion file
  while (length(line <- readLines(con, n = 1, warn = FALSE)) > 0) {
       write(line, file = con1, append=TRUE)
  } 
  close(con)
  ## this is for the insertion
  samFile <- file.path(indir,sampId, 'insertion')
  samFile <- file.path(samFile, paste(sampId,
                       '.assembled.sorted.insertion.sort.sam',sep=''))
  print('this is sam file for insertion')
  print(samFile)
  con <- file(samFile,'r') 
  line <- readLines(con, n=3, warn=FALSE) 
  while (length(line <- readLines(con, n = 1, warn = FALSE)) > 0) {
       write(line, file = con1, append=TRUE)
  }
  close(con)
  ## this is for the insertion and deletion
  samFile <- file.path(indir,sampId, 'int_del')
  samFile <- file.path(samFile, paste(sampId,
                       '.assembled.sorted.int_del.sort.sam',sep=''))
  print('insertion and deletion file is ')
  print(samFile)
  con <- file(samFile,'r')
  line <- readLines(con, n=3, warn=FALSE)
  while (length(line <- readLines(con, n = 1, warn = FALSE)) > 0) {
       write(line, file = con1, append=TRUE)
  }
  close(con)
  ## this is for the soft clip file
  samFile <- file.path(indir,sampId, 'soft')
  samFile <- file.path(samFile, paste(sampId,
                       '.assembled.sorted.soft.large_indel.sam',sep=''))
  print('large_indel sam ')
  print(samFile)
  con <- file(samFile,'r')
  line <- readLines(con, n=3, warn=FALSE)
  while (length(line <- readLines(con, n = 1, warn = FALSE)) > 0) {
       write(line, file = con1, append=TRUE)
  }
  close(con)
  close(con1)
  ## this step is to sort the sam file
  sortFileFix <- gsub('.sam','.sorted.sam',oFile)
  print('oFile is ')
  print(oFile)
  sortFile <- file.path(dirname(oFile),
              gsub('.sam','.sorted.sam',basename(oFile)))
  print('sortFile')
  print(sortFile)
  cmd <- paste('/usr/local/data/data05/software/novoBreak/novoBreak_distribution_v1.1.3rc/samtools sort -O sam ','-o',sortFile,oFile)
  print('cmd is ')
  print(cmd)
  system(cmd) 
  print('sortFile is ')
  print(sortFile)
  return (sortFile)
}
