# Supplementary material for: Defining the mutation signatures of DNA polymerase θ in cancer genomes
Source: NAR Cancer. 2020 Aug 27;2(3):zcaa017. doi: 10.1093/narcan/zcaa017 (PMC7454005; doi:10.1093/narcan/zcaa017)
Supplement: zcaa017_Supplemental_Files [file zcaa017_supplemental_files.zip › varDict.R]

## this file contain the function call for varDict
## this is for paired sample call
Vardict <- function(tSpl,nSpl,gref, Odir,mybed, fraction=0.00001) {
  tsplName <- strsplit(basename(tSpl),'\\.')[[1]][1]
  print('tsplName is ')
  print(tsplName)
  cmd1 <- paste('vardict -G',gref,'-f', paste('"',fraction,'"',collapse=''))
  cmd2 <- paste('-N',tsplName,'-b')
  cmd3 <- paste('"',tSpl,"|",nSpl,'"',sep='')
  cmd4 <- paste('-c 1 -S 2 -E 3 -g 4',mybed, collapse=' ')
  cmd <- paste(cmd1, cmd2,cmd3,cmd4,collapse='')
  fileName <- paste(tsplName,'vardict.xls',sep='_')
  fileName <- file.path(Odir, fileName)
  cmd <- paste(cmd,'|','testsomatic.R > ',fileName, collapse=' ')
  print('cmd is ')
  print(cmd)
  system (cmd)
}

VardictOneSpl <- function(tSpl,nSpl,gref, Odir,mybed, fraction=0.00001) {
#vardict -G /path/to/hg19.fa -f $AF_THR -N sample_name -b /path/to/my.bam -c 1 -S 2 -E 3 -g 4 /path/to/my.bed | teststrandbias.R | var2vcf_valid.pl -N sample_name -E -f $AF_THR
  if(!file.exists(Odir)) { dir.create(Odir, recur=TRUE) }
  tsplName <- strsplit(basename(tSpl),'\\.')[[1]][1]
  print('tsplName is ')
  print(tsplName)
  cmd1 <- paste('vardict -G',gref,'-f', paste('"',fraction,'"',collapse=''))
  cmd3 <- paste('-N',tsplName,'-b', tSpl,sep=' ')
  cmd4 <- paste('-c 1 -S 2 -E 3 -g 4',mybed, collapse=' ')
  cmd <- paste(cmd1,cmd3,cmd4,collapse='')
  fileName <- paste(tsplName,'vardict.xls',sep='_')
  fileName <- file.path(Odir, fileName)
  cmd <- paste(cmd,'|','teststrandbias.R > ',fileName, collapse=' ')
  print('cmd is ')
  print(cmd)
  system (cmd)
}
